# Supplementary material for: Morphological phylogeny of Tradescantia L. (Commelinaceae) sheds light on a new infrageneric classification for the genus and novelties on the systematics of subtribe Tradescantiinae
Source: PhytoKeys. 2017 Oct 26;(89):11–72. doi: 10.3897/phytokeys.89.20388 (PMC5672149; doi:10.3897/phytokeys.89.20388)
Supplement: XML Treatment for Thyrsantheminae [file phytokeys.89.20388-treatment2.xml]

<!DOCTYPE tp:taxon-treatment
  PUBLIC "-//TaxonX//DTD Taxonomic Treatment Publishing DTD v0 20100105//EN" "tax-treatment-NSO.dtd">
<tp:taxon-treatment xmlns:tp="http://www.plazi.org/taxpub"><tp:treatment-meta><kwd-group><label>Taxon classification</label><kwd><named-content xmlns:xlink="http://www.w3.org/1999/xlink" content-type="kingdom">Plantae</named-content></kwd><kwd><named-content xmlns:xlink="http://www.w3.org/1999/xlink" content-type="order">Commelinales</named-content></kwd><kwd><named-content xmlns:xlink="http://www.w3.org/1999/xlink" content-type="family">Commelinaceae</named-content></kwd></kwd-group><mixed-citation publication-type="journal"><person-group><name><surname>Pellegrini</surname><given-names>Marco O. O.</given-names></name></person-group><article-title>Morphological phylogeny of <italic><tp:taxon-name><tp:taxon-name-part taxon-name-part-type="genus" reg="Tradescantia">Tradescantia</tp:taxon-name-part></tp:taxon-name></italic> L. (<tp:taxon-name><tp:taxon-name-part taxon-name-part-type="family">Commelinaceae</tp:taxon-name-part></tp:taxon-name>) sheds light on a new infrageneric classification for the genus and novelties on the systematics of subtribe <tp:taxon-name><tp:taxon-name-part taxon-name-part-type="subtribe">Tradescantiinae</tp:taxon-name-part></tp:taxon-name></article-title><source>PhytoKeys</source><day>26</day><month>10</month><year>2017</year><volume>2017</volume><issue>89</issue><fpage>11</fpage><lpage>72</lpage><pub-id pub-id-type="doi">10.3897/phytokeys.89.20388</pub-id></mixed-citation></tp:treatment-meta><tp:nomenclature><label>Subtribe</label><tp:taxon-name>
            <tp:taxon-name-part taxon-name-part-type="subtribe">Thyrsantheminae</tp:taxon-name-part>
          </tp:taxon-name><tp:taxon-authority>Faden &amp; D.R.Hunt, Taxon 40(1): 26. 1991</tp:taxon-authority><tp:taxon-status xmlns:xlink="http://www.w3.org/1999/xlink" xlink:type="simple">syn. nov.</tp:taxon-status></tp:nomenclature><tp:treatment-sec sec-type="type genus" id="SECID0ECHBK"><title>Type genus.</title><p>
            <italic><tp:taxon-name><tp:taxon-name-part taxon-name-part-type="genus" reg="Thyrsanthemum">Thyrsanthemum</tp:taxon-name-part></tp:taxon-name></italic> Pichon.</p></tp:treatment-sec><tp:treatment-sec sec-type="diagnosis" id="SECID0EPHBK"><title>Diagnosis.</title><p>
            <italic>Herbs</italic> chamaephytes or geophytes, base definite or indefinite, perennial or annual, terrestrial, rupicolous or epiphytes. <italic>Roots</italic> thin and fibrous or thick and tuberous. <italic>Rhizomes</italic> absent. <italic>Stems</italic> all aerial, rarely both underground and aerial stems present. <italic>Leaves</italic> sessile to subpetiolate; distichously or spirally-alternate, evenly distributed along the stem or congested at the apex of the stem; sheaths closed, rarely split open at maturity; blades flat to falcate and/or complicate, base symmetrical or asymmetrical. <italic><tp:taxon-name><tp:taxon-name-part taxon-name-part-type="genus" reg="Synflorescences">Synflorescences</tp:taxon-name-part></tp:taxon-name></italic> terminal or axillary in the distal portion of the stems, sometimes exclusively axillary, composed of a solitary main florescence or a main florescence with 1–several coflorescences. <italic>Inflorescences (main florescences)</italic> consisting of a variously modified thyrse, sometimes extremely reduced to few cincinni, inflorescence bract leaf-like or hyaline, tubular and inconspicuous, rarely spathaceous; peduncle bracts present or not; supernumerary bracts present or not; cincinni bracts frondose (leaf-like or spathaceous), bracteose, rarely reduced to hyaline crests, saccate or not at base, free from each other or not; cincinni alternate, fasciculate, verticillate or subopposite, free to fused back to back, sessile, contracted or elongated, bracteoles inconspicuous or expanded, imbricate or not, sometimes completely involving the cincinnus. <italic>Flowers</italic> bisexual, sometimes staminate, rarely pistillate, actinomorphic zygomorphic, chasmogamous, flat or tubular, when present floral tube infundibuliform to hypocrateriform, rarely campanulate; pedicel gibbous at apex or not, upright or geniculate at anthesis and pre-anthesis, deflexed at post-anthesis; sepals equal or unequal, free to conate, membranous or chartaceous, rarely fleshy, cucullate, dorsally keeled or not, persistent in fruit; petals sessile or clawed, equal, rarely subequal, free to conate; stamens (1–3–)6, arranged in two series, equal or subequal or unequal, all fertile or not, filaments free from each other, free from the petals or epipetalous, rarely connate producing a petalo-staminal ring, straight or sigmoid at anthesis, straight or spirally-coiled at post-anthesis, bearded or not with moniliform hairs, rarely hairs non- moniliform, when present hairs basal or medial or apical, sparse to dense, much shorter or as long as the stamens, anthers basifixed or dorsifixed, rimose, connective expanded or not, anther sacs straight or divergent; ovary sessile, variously pubescent, (1–2–)3-locular, locules equal, locules 1–several-ovulate, ovules uniseriate, style straight or sigmoid at anthesis, straight or spirally-coiled at post-anthesis, obconical or cylindrical at base, cylindrical at length, conical or cylindrical to obconical at the apex, stigma punctate or truncate to capitulate or capitate to trilobate. <italic>Capsules</italic> smooth, glabrous, loculicidal, (2–)3-valved, rarely indehiscent, sometimes apiculate due to persistent style base. <italic>Seeds</italic> exarillate, ventrally flattened or not, cleft or not towards the embryotega, testa variously ornamented, hilum punctate to elliptic, C-shaped or linear, embryotega dorsal, semilateral or lateral, conspicuous or not, with a prominent apicule or not.</p></tp:treatment-sec><tp:treatment-sec sec-type="Chromosomes" id="SECID0EOIBK"><title>Chromosomes.</title><p>Small, medium or large-sized, uni- or bimodal, <italic>n</italic>= 4–17</p></tp:treatment-sec><tp:treatment-sec sec-type="Included genera" id="SECID0EWIBK"><title>Included genera.</title><p>
            <italic><tp:taxon-name><tp:taxon-name-part taxon-name-part-type="genus" reg="Callisia">Callisia</tp:taxon-name-part></tp:taxon-name></italic> Loefl. (New World, 20 spp.); <italic><tp:taxon-name><tp:taxon-name-part taxon-name-part-type="genus" reg="Tripogandra">Tripogandra</tp:taxon-name-part></tp:taxon-name></italic> Raf. (Neotropics, ca. 22 spp.); <italic><tp:taxon-name><tp:taxon-name-part taxon-name-part-type="genus" reg="Tradescantia">Tradescantia</tp:taxon-name-part></tp:taxon-name></italic> L. emend. M.Pell. (New World, ca. 90 spp.); <italic><tp:taxon-name><tp:taxon-name-part taxon-name-part-type="genus" reg="Gibasis">Gibasis</tp:taxon-name-part></tp:taxon-name></italic> Raf. (Neotropics, ca. 11 spp.); <italic><tp:taxon-name><tp:taxon-name-part taxon-name-part-type="genus" reg="Elasis">Elasis</tp:taxon-name-part></tp:taxon-name></italic> D.R.Hunt (Mexico/Guatemala/Ecuador, ca. 4 spp.); <italic><tp:taxon-name><tp:taxon-name-part taxon-name-part-type="genus" reg="Matudanthus">Matudanthus</tp:taxon-name-part></tp:taxon-name></italic> D.R.Hunt (Mexico, 1 sp.); <italic><tp:taxon-name><tp:taxon-name-part taxon-name-part-type="genus" reg="Thyrsanthemum">Thyrsanthemum</tp:taxon-name-part></tp:taxon-name></italic> (Mexico, 3 spp.); <italic><tp:taxon-name><tp:taxon-name-part taxon-name-part-type="genus" reg="Gibasoides">Gibasoides</tp:taxon-name-part></tp:taxon-name></italic> D.R.Hunt (Mexico, 1 sp.); <italic><tp:taxon-name><tp:taxon-name-part taxon-name-part-type="genus" reg="Tinantia">Tinantia</tp:taxon-name-part></tp:taxon-name></italic> Scheidw. (Texas/Neotropics, 13 spp.); <italic><tp:taxon-name><tp:taxon-name-part taxon-name-part-type="genus" reg="Weldenia">Weldenia</tp:taxon-name-part></tp:taxon-name></italic> Schult.f. (Mexico/Guatemala, 2 sp.); <italic><tp:taxon-name><tp:taxon-name-part taxon-name-part-type="genus" reg="Sauvallea">Sauvallea</tp:taxon-name-part></tp:taxon-name></italic> C.Wright <italic>ex</italic> Hassk. (Cuba, 1 sp.).</p></tp:treatment-sec><tp:treatment-sec sec-type="notes" id="SECID0ELLBK"><title>Notes.</title><p>Subtribe <tp:taxon-name><tp:taxon-name-part taxon-name-part-type="subtribe">Tradescantiinae</tp:taxon-name-part></tp:taxon-name> (<italic>sensu</italic> <xref ref-type="bibr" rid="B31">Faden and Hunt 1991</xref>) is composed by <italic><tp:taxon-name><tp:taxon-name-part taxon-name-part-type="genus" reg="Callisia">Callisia</tp:taxon-name-part></tp:taxon-name></italic> <italic>s.l.</italic>, <italic><tp:taxon-name><tp:taxon-name-part taxon-name-part-type="genus" reg="Gibasis">Gibasis</tp:taxon-name-part></tp:taxon-name></italic>, <italic><tp:taxon-name><tp:taxon-name-part taxon-name-part-type="genus" reg="Tradescantia">Tradescantia</tp:taxon-name-part></tp:taxon-name></italic>, and <italic><tp:taxon-name><tp:taxon-name-part taxon-name-part-type="genus" reg="Tripogandra">Tripogandra</tp:taxon-name-part></tp:taxon-name></italic>. The subtribe was characterized by its main florescences reduced to a double-cincinni, fused back to back, or by two to several stipitate and geniculate cincinni arranged in an umbellate thyrse (<xref ref-type="bibr" rid="B31">Faden and Hunt 1991</xref>; Panigo et al. 2010). In this old circumscription of <tp:taxon-name><tp:taxon-name-part taxon-name-part-type="subtribe">Tradescantiinae</tp:taxon-name-part></tp:taxon-name>, the cincinni are generally contracted, as opposed to the elongated cincinni in subtribe <tp:taxon-name><tp:taxon-name-part taxon-name-part-type="subtribe">Thyrsantheminae</tp:taxon-name-part></tp:taxon-name> (<xref ref-type="bibr" rid="B31">Faden and Hunt 1991</xref>). <tp:taxon-name><tp:taxon-name-part taxon-name-part-type="subtribe">Thyrsantheminae</tp:taxon-name-part></tp:taxon-name> represents a rather heterogeneous assemble of genera, with no clear morphological feature linking these groups together. Not surprisingly, both subtribes have been consistently recovered as non-monophyletic, due to the inclusion of <italic><tp:taxon-name><tp:taxon-name-part taxon-name-part-type="genus" reg="Elasis">Elasis</tp:taxon-name-part></tp:taxon-name></italic> in <tp:taxon-name><tp:taxon-name-part taxon-name-part-type="subtribe">Tradescantiinae</tp:taxon-name-part></tp:taxon-name> <italic>s.s.</italic>, and to the remaining genera of <tp:taxon-name><tp:taxon-name-part taxon-name-part-type="subtribe">Thyrsantheminae</tp:taxon-name-part></tp:taxon-name> being recovered in two independent lineages (Bergamo 2003; <xref ref-type="bibr" rid="B28">Evans et al. 2003</xref>; Wade et al. 2006; <xref ref-type="bibr" rid="B18">Burns et al. 2011</xref>; <xref ref-type="bibr" rid="B100">Zuiderveen et al. 2011</xref>; <xref ref-type="bibr" rid="B38">Hertweck and Pires 2014</xref>; Pellegrini et al. unpublished data; Fig. <xref ref-type="fig" rid="F4">4B</xref>). Nonetheless, if both subtribes are combined, they become equivalent to the <italic><tp:taxon-name><tp:taxon-name-part taxon-name-part-type="genus" reg="Tradescantia">Tradescantia</tp:taxon-name-part></tp:taxon-name></italic> alliance (<italic>sensu</italic> <xref ref-type="bibr" rid="B38">Hertweck and Pires 2014</xref>) and monophyletic (<xref ref-type="bibr" rid="B28">Evans et al. 2003</xref>; Wade et al. 2006; <xref ref-type="bibr" rid="B18">Burns et al. 2011</xref>; <xref ref-type="bibr" rid="B38">Hertweck and Pires 2014</xref>; Pellegrini et al. unpublished data). This clade is exclusively Neotropical, having pollen grains with rugose to rugose-insulate tectum as its synapomorphy (Poole and <xref ref-type="bibr" rid="B44">Hunt 1980</xref>; pers. observ.).</p></tp:treatment-sec><tp:treatment-sec><!--Section generated to contain objects referenced in tp:taxon-treatment.--><fig id="F4" position="float" orientation="portrait"><label>Figure 4.</label><caption><p>Congruence between morphological and molecular datasets. <bold>A</bold>, majority-rule tree showing the sections and series proposed by <xref ref-type="bibr" rid="B42">Hunt (1975</xref>, <xref ref-type="bibr" rid="B44">1980</xref>, <xref ref-type="bibr" rid="B47">1986b</xref>) color-coded; the five newly proposed subgenera are represented by the black bars; <italic><tp:taxon-name><tp:taxon-name-part taxon-name-part-type="genus" reg="Tradescantia">Tradescantia</tp:taxon-name-part> <tp:taxon-name-part taxon-name-part-type="species" reg="guatemalensis">guatemalensis</tp:taxon-name-part></tp:taxon-name></italic> C.B.Clarke <italic>ex</italic> Donn.Sm. is depicted in red, to highlight its placement as sister to <italic><tp:taxon-name><tp:taxon-name-part taxon-name-part-type="genus" reg="Elasis">Elasis</tp:taxon-name-part> <tp:taxon-name-part taxon-name-part-type="species" reg="hirsuta">hirsuta</tp:taxon-name-part></tp:taxon-name></italic> (Kunth) D.R.Hunt; the ● represents <italic><tp:taxon-name><tp:taxon-name-part taxon-name-part-type="genus" reg="Tradescantia">Tradescantia</tp:taxon-name-part></tp:taxon-name></italic> <italic>s.s.</italic>; Bremer Index support values are depicted over the branches, while bootstrap support values are depicted under the branches <bold>B</bold> simplification of the current hypothesis for phylogenetic relationships in tribe <tp:taxon-name><tp:taxon-name-part taxon-name-part-type="tribe">Tradescantieae</tp:taxon-name-part></tp:taxon-name>, based on molecular data. <italic><tp:taxon-name><tp:taxon-name-part taxon-name-part-type="genus" reg="Thyrsanthemum">Thyrsanthemum</tp:taxon-name-part></tp:taxon-name></italic> Pichon and <italic><tp:taxon-name><tp:taxon-name-part taxon-name-part-type="genus" reg="Weldenia">Weldenia</tp:taxon-name-part></tp:taxon-name></italic> Schult.f. are depicted in red since they were not sampled in the present study. Modified from <xref ref-type="bibr" rid="B38">Hertweck and Pires (2014)</xref>.</p></caption><graphic xmlns:xlink="http://www.w3.org/1999/xlink" xlink:href="phytokeys-89-011-g004.jpg" position="float" orientation="portrait" xlink:type="simple" id="oo_164503.jpg"/></fig></tp:treatment-sec><ref-list><ref id="B31"><mixed-citation xmlns:xlink="http://www.w3.org/1999/xlink" xlink:type="simple">
          <person-group><name name-style="western"><surname>Faden</surname><given-names>RB</given-names></name><name name-style="western"><surname>Hunt</surname><given-names>DR</given-names></name></person-group> (<year>1991</year>) <article-title>The classification of the <tp:taxon-name><tp:taxon-name-part taxon-name-part-type="family">Commelinaceae</tp:taxon-name-part></tp:taxon-name>.</article-title> <source>Taxon</source> <volume>40</volume>(<issue>1</issue>): <fpage>19</fpage>–<lpage>31</lpage>. <ext-link xlink:type="simple" ext-link-type="doi" xlink:href="10.2307/1222918">https://doi.org/10.2307/1222918</ext-link></mixed-citation></ref><ref id="B28"><mixed-citation xmlns:xlink="http://www.w3.org/1999/xlink" xlink:type="simple">
          <person-group><name name-style="western"><surname>Evans</surname><given-names>TM</given-names></name><name name-style="western"><surname>Sytsma</surname><given-names>KJ</given-names></name><name name-style="western"><surname>Faden</surname><given-names>RB</given-names></name><name name-style="western"><surname>Givnish</surname><given-names>TJ</given-names></name></person-group> (<year>2003</year>) <article-title>Phylogenetic relationships in the <tp:taxon-name><tp:taxon-name-part taxon-name-part-type="family">Commelinaceae</tp:taxon-name-part></tp:taxon-name>: II. A cladistic analysis of <italic>rbcL</italic> sequences and morphology.</article-title> <source>Systematic Botany</source> <volume>28</volume>: <fpage>270</fpage>–<lpage>292</lpage>.</mixed-citation></ref><ref id="B18"><mixed-citation xmlns:xlink="http://www.w3.org/1999/xlink" xlink:type="simple">
          <person-group><name name-style="western"><surname>Burns</surname><given-names>JH</given-names></name><name name-style="western"><surname>Faden</surname><given-names>RB</given-names></name><name name-style="western"><surname>Steppan</surname><given-names>SJ</given-names></name></person-group> (<year>2011</year>) <article-title>Phylogenetic Studies in the <tp:taxon-name><tp:taxon-name-part taxon-name-part-type="family">Commelinaceae</tp:taxon-name-part></tp:taxon-name> subfamily <tp:taxon-name><tp:taxon-name-part taxon-name-part-type="subfamily">Commelinoideae</tp:taxon-name-part></tp:taxon-name> inferred from nuclear ribosomal and chloroplast DNA sequences.</article-title> <source>Systematic Botany</source> <volume>36</volume>(<issue>2</issue>): <fpage>268</fpage>–<lpage>276</lpage>. <ext-link xlink:type="simple" ext-link-type="doi" xlink:href="10.1600/036364411X569471">https://doi.org/10.1600/036364411X569471</ext-link></mixed-citation></ref><ref id="B100"><mixed-citation xmlns:xlink="http://www.w3.org/1999/xlink" xlink:type="simple">
          <person-group><name name-style="western"><surname>Zuiderveen</surname><given-names>GH</given-names></name><name name-style="western"><surname>Evans</surname><given-names>TM</given-names></name><name name-style="western"><surname>Faden</surname><given-names>RB</given-names></name></person-group> (<year>2011</year>) A phylogenetic analysis of the African plant genus <italic><tp:taxon-name><tp:taxon-name-part taxon-name-part-type="genus">Palisota</tp:taxon-name-part></tp:taxon-name></italic> (family <tp:taxon-name><tp:taxon-name-part taxon-name-part-type="family">Commelinaceae</tp:taxon-name-part></tp:taxon-name>) based on chloroplast DNA sequences. Grand Valley State University, Honors Projects: Paper 65. <ext-link xlink:type="simple" ext-link-type="uri" xlink:href="http://scholarworks.gvsu.edu/honorsprojects/65">http://scholarworks.gvsu.edu/honorsprojects/65</ext-link></mixed-citation></ref><ref id="B38"><mixed-citation xmlns:xlink="http://www.w3.org/1999/xlink" xlink:type="simple">
          <person-group><name name-style="western"><surname>Hertweck</surname><given-names>KL</given-names></name><name name-style="western"><surname>Pires</surname><given-names>JC</given-names></name></person-group> (<year>2014</year>) <article-title>Systematics and evolution of inflorescence structure in the <italic><tp:taxon-name><tp:taxon-name-part taxon-name-part-type="genus">Tradescantia</tp:taxon-name-part></tp:taxon-name></italic> alliance (<tp:taxon-name><tp:taxon-name-part taxon-name-part-type="family">Commelinaceae</tp:taxon-name-part></tp:taxon-name>).</article-title> <source>Systematic Botany</source> <volume>39</volume>(<issue>1</issue>): <fpage>105</fpage>–<lpage>116</lpage>. <ext-link xlink:type="simple" ext-link-type="doi" xlink:href="10.1600/036364414X677991">https://doi.org/10.1600/036364414X677991</ext-link></mixed-citation></ref><ref id="B42"><mixed-citation xmlns:xlink="http://www.w3.org/1999/xlink" xlink:type="simple">
          <person-group><name name-style="western"><surname>Hunt</surname><given-names>DR</given-names></name></person-group> (<year>1975</year>) <article-title>The reunion of <italic><tp:taxon-name><tp:taxon-name-part taxon-name-part-type="genus">Setcreasea</tp:taxon-name-part></tp:taxon-name></italic> and <italic><tp:taxon-name><tp:taxon-name-part taxon-name-part-type="genus">Separotheca</tp:taxon-name-part></tp:taxon-name></italic> with <italic><tp:taxon-name><tp:taxon-name-part taxon-name-part-type="genus">Tradescantia</tp:taxon-name-part></tp:taxon-name></italic>. In: American <tp:taxon-name><tp:taxon-name-part taxon-name-part-type="family">Commelinaceae</tp:taxon-name-part></tp:taxon-name>, Vol. I. Kew Bull.</article-title> <volume>30</volume>(<issue>3</issue>): <fpage>443</fpage>–<lpage>458</lpage>. <ext-link xlink:type="simple" ext-link-type="doi" xlink:href="10.2307/4103068">https://doi.org/10.2307/4103068</ext-link></mixed-citation></ref><ref id="B44"><mixed-citation xmlns:xlink="http://www.w3.org/1999/xlink" xlink:type="simple">
          <person-group><name name-style="western"><surname>Hunt</surname><given-names>DR</given-names></name></person-group> (<year>1980</year>) <article-title>Sections and series in <italic><tp:taxon-name><tp:taxon-name-part taxon-name-part-type="genus">Tradescantia</tp:taxon-name-part></tp:taxon-name></italic>. In: American <tp:taxon-name><tp:taxon-name-part taxon-name-part-type="family">Commelinaceae</tp:taxon-name-part></tp:taxon-name>, vol. IX. Kew Bull.</article-title> <volume>35</volume>(<issue>2</issue>): <fpage>437</fpage>–<lpage>422</lpage>. <ext-link xlink:type="simple" ext-link-type="doi" xlink:href="10.2307/4114596">https://doi.org/10.2307/4114596</ext-link></mixed-citation></ref><ref id="B47"><mixed-citation xmlns:xlink="http://www.w3.org/1999/xlink" xlink:type="simple">
          <person-group><name name-style="western"><surname>Hunt</surname><given-names>DR</given-names></name></person-group> (<year>1986b</year>) <article-title><italic><tp:taxon-name><tp:taxon-name-part taxon-name-part-type="genus">Campelia</tp:taxon-name-part></tp:taxon-name></italic>, <italic><tp:taxon-name><tp:taxon-name-part taxon-name-part-type="genus">Rhoeo</tp:taxon-name-part></tp:taxon-name></italic> and <italic><tp:taxon-name><tp:taxon-name-part taxon-name-part-type="genus">Zebrina</tp:taxon-name-part></tp:taxon-name></italic> united with <italic><tp:taxon-name><tp:taxon-name-part taxon-name-part-type="genus">Tradescantia</tp:taxon-name-part></tp:taxon-name></italic>. In: American <tp:taxon-name><tp:taxon-name-part taxon-name-part-type="family">Commelinaceae</tp:taxon-name-part></tp:taxon-name>, vol. XIII. Kew Bull.</article-title> <volume>41</volume>(<issue>2</issue>): <fpage>401</fpage>–<lpage>405</lpage>. <ext-link xlink:type="simple" ext-link-type="doi" xlink:href="10.2307/4102948">https://doi.org/10.2307/4102948</ext-link></mixed-citation></ref></ref-list></tp:taxon-treatment>
