# Supplementary material for: Morphological phylogeny of Tradescantia L. (Commelinaceae) sheds light on a new infrageneric classification for the genus and novelties on the systematics of subtribe Tradescantiinae
Source: PhytoKeys. 2017 Oct 26;(89):11–72. doi: 10.3897/phytokeys.89.20388 (PMC5672149; doi:10.3897/phytokeys.89.20388)
Supplement: XML Treatment for Elasis [file phytokeys.89.20388-treatment3.xml]

<!DOCTYPE tp:taxon-treatment
  PUBLIC "-//TaxonX//DTD Taxonomic Treatment Publishing DTD v0 20100105//EN" "tax-treatment-NSO.dtd">
<tp:taxon-treatment xmlns:tp="http://www.plazi.org/taxpub"><tp:treatment-meta><kwd-group><label>Taxon classification</label><kwd><named-content xmlns:xlink="http://www.w3.org/1999/xlink" content-type="kingdom">Plantae</named-content></kwd><kwd><named-content xmlns:xlink="http://www.w3.org/1999/xlink" content-type="order">Commelinales</named-content></kwd><kwd><named-content xmlns:xlink="http://www.w3.org/1999/xlink" content-type="family">Commelinaceae</named-content></kwd></kwd-group><mixed-citation publication-type="journal"><person-group><name><surname>Pellegrini</surname><given-names>Marco O. O.</given-names></name></person-group><article-title>Morphological phylogeny of <italic><tp:taxon-name><tp:taxon-name-part taxon-name-part-type="genus" reg="Tradescantia">Tradescantia</tp:taxon-name-part></tp:taxon-name></italic> L. (<tp:taxon-name><tp:taxon-name-part taxon-name-part-type="family">Commelinaceae</tp:taxon-name-part></tp:taxon-name>) sheds light on a new infrageneric classification for the genus and novelties on the systematics of subtribe <tp:taxon-name><tp:taxon-name-part taxon-name-part-type="subtribe">Tradescantiinae</tp:taxon-name-part></tp:taxon-name></article-title><source>PhytoKeys</source><day>26</day><month>10</month><year>2017</year><volume>2017</volume><issue>89</issue><fpage>11</fpage><lpage>72</lpage><pub-id pub-id-type="doi">10.3897/phytokeys.89.20388</pub-id></mixed-citation></tp:treatment-meta><tp:nomenclature><label>1.</label><tp:taxon-name>
            <tp:taxon-name-part taxon-name-part-type="genus" reg="Elasis">Elasis</tp:taxon-name-part>
          </tp:taxon-name><tp:taxon-authority>D.R.Hunt, Kew Bull. 33(2): 332. 1978.</tp:taxon-authority><xref ref-type="fig" rid="F6">Fig. 6K–L</xref><tp:nomenclature-citation-list><tp:nomenclature-citation><tp:taxon-name>
                <tp:taxon-name-part taxon-name-part-type="genus" reg="Tradescantia">Tradescantia</tp:taxon-name-part> <tp:taxon-name-part taxon-name-part-type="infraspecific-rank">sect.</tp:taxon-name-part> <tp:taxon-name-part taxon-name-part-type="section" reg="Coholomia">Coholomia</tp:taxon-name-part></tp:taxon-name><comment>D.R.Hunt, Kew Bull. 35(2): 440. 1980., <bold>Syn. nov.</bold> Type species. <tp:taxon-name><tp:taxon-name-part taxon-name-part-type="genus" reg="Tradescantia">T.</tp:taxon-name-part> <tp:taxon-name-part taxon-name-part-type="species" reg="guatemalensis">guatemalensis</tp:taxon-name-part></tp:taxon-name> C.B.Clarke <italic>ex</italic> Donn.Sm. [≡ <tp:taxon-name><tp:taxon-name-part taxon-name-part-type="genus" reg="Elasis">E.</tp:taxon-name-part> <tp:taxon-name-part taxon-name-part-type="species" reg="guatemalensis">guatemalensis</tp:taxon-name-part></tp:taxon-name> (C.B.Clarke <italic>ex</italic> Donn.Sm.) M.Pell.].</comment></tp:nomenclature-citation></tp:nomenclature-citation-list></tp:nomenclature><tp:treatment-sec sec-type="type species" id="SECID0EF6BK"><title>Type species.</title><p>
            <italic><tp:taxon-name><tp:taxon-name-part taxon-name-part-type="genus" reg="Elasis">Elasis</tp:taxon-name-part> <tp:taxon-name-part taxon-name-part-type="species" reg="hirsuta">hirsuta</tp:taxon-name-part></tp:taxon-name></italic> (Kunth) D.R.Hunt (≡ <italic><tp:taxon-name><tp:taxon-name-part taxon-name-part-type="genus" reg="Tradescantia">Tradescantia</tp:taxon-name-part> <tp:taxon-name-part taxon-name-part-type="species" reg="hirsuta">hirsuta</tp:taxon-name-part></tp:taxon-name></italic> Kunth).</p></tp:treatment-sec><tp:treatment-sec sec-type="comments" id="SECID0EBACK"><title>Comments.</title><p>A taxonomic revision of <italic><tp:taxon-name><tp:taxon-name-part taxon-name-part-type="genus" reg="Elasis">Elasis</tp:taxon-name-part></tp:taxon-name></italic> is currently being prepared (Pellegrini and Hunt, in prep.) and should address pending taxonomic problems in the genus. In gross flower morphology, <italic><tp:taxon-name><tp:taxon-name-part taxon-name-part-type="genus" reg="Elasis">Elasis</tp:taxon-name-part></tp:taxon-name></italic> can be confused with <italic><tp:taxon-name><tp:taxon-name-part taxon-name-part-type="genus" reg="Tradescantia">Tradescantia</tp:taxon-name-part></tp:taxon-name></italic> and most of its segregate genera (i.e. some species of <italic><tp:taxon-name><tp:taxon-name-part taxon-name-part-type="genus" reg="Callisia">Callisia</tp:taxon-name-part></tp:taxon-name></italic>, <italic><tp:taxon-name><tp:taxon-name-part taxon-name-part-type="genus" reg="Gibasis">Gibasis</tp:taxon-name-part></tp:taxon-name></italic>, <italic><tp:taxon-name><tp:taxon-name-part taxon-name-part-type="genus" reg="Matudanthus">Matudanthus</tp:taxon-name-part></tp:taxon-name></italic>, <italic><tp:taxon-name><tp:taxon-name-part taxon-name-part-type="genus" reg="Thyrsanthemum">Thyrsanthemum</tp:taxon-name-part></tp:taxon-name></italic>, <italic><tp:taxon-name><tp:taxon-name-part taxon-name-part-type="genus" reg="Gibasoides">Gibasoides</tp:taxon-name-part></tp:taxon-name></italic>, and <italic><tp:taxon-name><tp:taxon-name-part taxon-name-part-type="genus" reg="Sauvallea">Sauvallea</tp:taxon-name-part></tp:taxon-name></italic>). Nonetheless, <italic><tp:taxon-name><tp:taxon-name-part taxon-name-part-type="genus" reg="Elasis">Elasis</tp:taxon-name-part></tp:taxon-name></italic> can be easily differentiated from these genera due to its sessile inflorescence, with 1–several fasciculate, non-geniculate cincinni, pedicellate flowers, petals lacking tannin cells, inconspicuous connectives, and truncate stigma (Fig. <xref ref-type="fig" rid="F5">5</xref>, clade C; Fig. <xref ref-type="fig" rid="F6">6K–L</xref>).</p></tp:treatment-sec><tp:treatment-sec><!--Section generated to contain objects referenced in tp:taxon-treatment.--><fig id="F6" position="float" orientation="portrait"><label>Figure 6.</label><caption><p>Floral morphology of subtribe <tp:taxon-name><tp:taxon-name-part taxon-name-part-type="subtribe">Tradescantiinae</tp:taxon-name-part></tp:taxon-name> <italic>s.l.</italic> <bold>A</bold> <italic><tp:taxon-name><tp:taxon-name-part taxon-name-part-type="genus" reg="Tinantia">Tinantia</tp:taxon-name-part></tp:taxon-name></italic> Scheidw <bold>B</bold> <italic><tp:taxon-name><tp:taxon-name-part taxon-name-part-type="genus" reg="Thyrsanthemum">Thyrsanthemum</tp:taxon-name-part></tp:taxon-name></italic> Pichon <bold>C</bold> <italic><tp:taxon-name><tp:taxon-name-part taxon-name-part-type="genus" reg="Weldenia">Weldenia</tp:taxon-name-part></tp:taxon-name></italic> Schult.f. <bold>D–I</bold> <italic><tp:taxon-name><tp:taxon-name-part taxon-name-part-type="genus" reg="Callisia">Callisia</tp:taxon-name-part></tp:taxon-name></italic> Loefl. <italic>s.l.</italic>: <bold>D</bold> <italic><tp:taxon-name><tp:taxon-name-part taxon-name-part-type="genus" reg="Cuthbertia">Cuthbertia</tp:taxon-name-part></tp:taxon-name></italic> Small <bold>E</bold> <italic><tp:taxon-name><tp:taxon-name-part taxon-name-part-type="genus" reg="Aploleia">Aploleia</tp:taxon-name-part></tp:taxon-name></italic> Raf. (i.e. <tp:taxon-name><tp:taxon-name-part taxon-name-part-type="genus" reg="Callisia">C.</tp:taxon-name-part> <tp:taxon-name-part taxon-name-part-type="infraspecific-rank">sect.</tp:taxon-name-part> <tp:taxon-name-part taxon-name-part-type="section" reg="Leptocallisia">Leptocallisia</tp:taxon-name-part></tp:taxon-name> <italic>s.s.</italic>) <bold>F</bold> <italic><tp:taxon-name><tp:taxon-name-part taxon-name-part-type="genus" reg="Callisia">Callisia</tp:taxon-name-part></tp:taxon-name></italic> <italic>s.s.</italic> (i.e. <tp:taxon-name><tp:taxon-name-part taxon-name-part-type="genus" reg="Callisia">C.</tp:taxon-name-part> <tp:taxon-name-part taxon-name-part-type="infraspecific-rank">sect.</tp:taxon-name-part> <tp:taxon-name-part taxon-name-part-type="section" reg="Callisia">Callisia</tp:taxon-name-part></tp:taxon-name>) <bold>G</bold> <tp:taxon-name><tp:taxon-name-part taxon-name-part-type="genus" reg="Callisia">Callisia</tp:taxon-name-part> <tp:taxon-name-part taxon-name-part-type="infraspecific-rank">sect.</tp:taxon-name-part> <tp:taxon-name-part taxon-name-part-type="section" reg="Brachyphylla">Brachyphylla</tp:taxon-name-part></tp:taxon-name> D.R.Hunt <bold>H</bold> <italic><tp:taxon-name><tp:taxon-name-part taxon-name-part-type="genus" reg="Hadrodemas">Hadrodemas</tp:taxon-name-part></tp:taxon-name></italic> H.E.Moore (i.e. <tp:taxon-name><tp:taxon-name-part taxon-name-part-type="genus" reg="Callisia">C.</tp:taxon-name-part> <tp:taxon-name-part taxon-name-part-type="infraspecific-rank">sect.</tp:taxon-name-part> <tp:taxon-name-part taxon-name-part-type="section" reg="Hadrodemas">Hadrodemas</tp:taxon-name-part></tp:taxon-name>) <bold>I–J</bold> <italic><tp:taxon-name><tp:taxon-name-part taxon-name-part-type="genus" reg="Tripogandra">Tripogandra</tp:taxon-name-part></tp:taxon-name></italic> Raf. <italic>s.l.</italic>: <bold>I</bold> <tp:taxon-name><tp:taxon-name-part taxon-name-part-type="genus" reg="Callisia">Callisia</tp:taxon-name-part> <tp:taxon-name-part taxon-name-part-type="infraspecific-rank">sect.</tp:taxon-name-part> <tp:taxon-name-part taxon-name-part-type="section" reg="Leptocallisia">Leptocallisia</tp:taxon-name-part></tp:taxon-name> <italic>pro parte</italic> <bold>J</bold> <italic><tp:taxon-name><tp:taxon-name-part taxon-name-part-type="genus" reg="Tripogandra">Tripogandra</tp:taxon-name-part></tp:taxon-name></italic> <italic>s.s.</italic> <bold>K–L</bold> <italic><tp:taxon-name><tp:taxon-name-part taxon-name-part-type="genus" reg="Elasis">Elasis</tp:taxon-name-part></tp:taxon-name></italic> D.R.Hunt: <bold>K</bold> <italic><tp:taxon-name><tp:taxon-name-part taxon-name-part-type="genus" reg="Elasis">E.</tp:taxon-name-part> <tp:taxon-name-part taxon-name-part-type="species" reg="hirsuta">hirsuta</tp:taxon-name-part></tp:taxon-name></italic> (Kunth) D.R.Hunt <bold>L</bold> <italic><tp:taxon-name><tp:taxon-name-part taxon-name-part-type="genus" reg="Elasis">E.</tp:taxon-name-part> <tp:taxon-name-part taxon-name-part-type="species" reg="guatemalensis">guatemalensis</tp:taxon-name-part></tp:taxon-name></italic> C.B.Clarke <italic>ex</italic> Donn.Sm.) M.Pell <bold>M</bold> <italic><tp:taxon-name><tp:taxon-name-part taxon-name-part-type="genus" reg="Matudanthus">Matudanthus</tp:taxon-name-part></tp:taxon-name></italic> D.R.Hunt <bold>N</bold> <italic><tp:taxon-name><tp:taxon-name-part taxon-name-part-type="genus" reg="Gibasis">Gibasis</tp:taxon-name-part></tp:taxon-name></italic> Raf. <bold>O–T</bold> <italic><tp:taxon-name><tp:taxon-name-part taxon-name-part-type="genus" reg="Tradescantia">Tradescantia</tp:taxon-name-part></tp:taxon-name></italic> L. emend. M.Pell.: <bold>O</bold> <tp:taxon-name><tp:taxon-name-part taxon-name-part-type="genus" reg="Tradescantia">T.</tp:taxon-name-part> <tp:taxon-name-part taxon-name-part-type="infraspecific-rank">subg.</tp:taxon-name-part> <tp:taxon-name-part taxon-name-part-type="subgenus" reg="Austrotradescantia">Austrotradescantia</tp:taxon-name-part></tp:taxon-name> <bold>P–Q</bold> <tp:taxon-name><tp:taxon-name-part taxon-name-part-type="genus" reg="Tradescantia">T.</tp:taxon-name-part> <tp:taxon-name-part taxon-name-part-type="infraspecific-rank">subg.</tp:taxon-name-part> <tp:taxon-name-part taxon-name-part-type="subgenus" reg="Campelia">Campelia</tp:taxon-name-part></tp:taxon-name> <bold>R</bold> <tp:taxon-name><tp:taxon-name-part taxon-name-part-type="genus" reg="Tradescantia">T.</tp:taxon-name-part> <tp:taxon-name-part taxon-name-part-type="infraspecific-rank">subg.</tp:taxon-name-part> <tp:taxon-name-part taxon-name-part-type="subgenus" reg="Mandonia">Mandonia</tp:taxon-name-part></tp:taxon-name> <bold>S</bold> <tp:taxon-name><tp:taxon-name-part taxon-name-part-type="genus" reg="Tradescantia">T.</tp:taxon-name-part> <tp:taxon-name-part taxon-name-part-type="infraspecific-rank">subg.</tp:taxon-name-part> <tp:taxon-name-part taxon-name-part-type="subgenus" reg="Setcreasea">Setcreasea</tp:taxon-name-part></tp:taxon-name> <bold>T</bold> <tp:taxon-name><tp:taxon-name-part taxon-name-part-type="genus" reg="Tradescantia">T.</tp:taxon-name-part> <tp:taxon-name-part taxon-name-part-type="infraspecific-rank">subg.</tp:taxon-name-part> <tp:taxon-name-part taxon-name-part-type="subgenus" reg="Tradescantia">Tradescantia</tp:taxon-name-part></tp:taxon-name>. <bold>A</bold> by E. Barbier, <bold>B, L, P</bold> by P. Acevedo-Rodriguez, <bold>C</bold> by S. Cross, <bold>D</bold> by D. Rankin, <bold>E</bold> by J. Amith, <bold>F, J, N–O, Q–T</bold> by M.O.O. Pellegrini, <bold>G</bold> by S. Eduardo, <bold>H</bold> by C. Willemsen, <bold>I</bold> by B.E. Hammel, <bold>K</bold> by A. Kay, and <bold>M</bold> by A. Garcia Mendoza.</p></caption><graphic xmlns:xlink="http://www.w3.org/1999/xlink" xlink:href="phytokeys-89-011-g006.jpg" position="float" orientation="portrait" xlink:type="simple" id="oo_164505.jpg"/></fig><fig id="F5" position="float" orientation="portrait"><label>Figure 5.</label><caption><p>Majority-rule tree showing the relation between the genera in the <italic><tp:taxon-name><tp:taxon-name-part taxon-name-part-type="genus" reg="Tradescantia">Tradescantia</tp:taxon-name-part></tp:taxon-name></italic> alliance, highlighting the reproductive synapomorphies recovered for each lineage. Synapomorphies for <italic><tp:taxon-name><tp:taxon-name-part taxon-name-part-type="genus" reg="Tinantia">Tinantia</tp:taxon-name-part></tp:taxon-name></italic> (clade <bold>A</bold>): cincinni verticillate, flowers zygomorphic, filaments sigmoid, anthers dimorphic with inconspicuous connectives, style sigmoid, stigma truncate, and hilum C-shaped. Synapomorphy for clade <bold>B</bold>: basal bract inconspicuous and tubular. Synapomorphies for <italic><tp:taxon-name><tp:taxon-name-part taxon-name-part-type="genus" reg="Elasis">Elasis</tp:taxon-name-part></tp:taxon-name></italic> <italic>s.l.</italic> (clade <bold>C</bold>): cincinni fasciculate, flowers actinomorphic, filaments sigmoid, anthers dimorphic, style sigmoid, and stigma truncate. Synapomorphies for clade <bold>D</bold>: double-cincinni fused back to back. Synapomorphies for clade <bold>E</bold>: seeds triangular to round triangular or tetrahedral, ventrally ridged, hilum elliptic or punctate, and leaf epidermis with silica crystals in specialized cells with thickened cell walls. Synapomorphies for <italic><tp:taxon-name><tp:taxon-name-part taxon-name-part-type="genus" reg="Callisia">Callisia</tp:taxon-name-part></tp:taxon-name></italic> <italic>s.s.</italic> (clade <bold>F</bold>): inflorescences mainly axillary, bracteoles conspicuous, pedicels apically non-gibbous, and penicilliform stigma. Synapomorphies for <italic><tp:taxon-name><tp:taxon-name-part taxon-name-part-type="genus" reg="Tripogandra">Tripogandra</tp:taxon-name-part></tp:taxon-name></italic> <italic>s.l.</italic> (clade <bold>G</bold>): floral display with a 60° torsion, petals ranging from pink to lilac to purple, antesepalous filaments shorter than the antepetalous, and filaments sigmoid at anthesis and post-anthesis. Synapomorphies for <italic><tp:taxon-name><tp:taxon-name-part taxon-name-part-type="genus" reg="Tradescantia">Tradescantia</tp:taxon-name-part></tp:taxon-name></italic> <italic>s.s.</italic> (clade <bold>H</bold>): double-cincinni fused back to back; frondose cincinni bracts, pedicels deflexed at post-anthesis, seeds elliptic to oblong in outline, ventrally flattened, hilum linear and longer than ½ the length of the seed, leaf epidermis lacking silica bodies in specialized cells, and diffuse bundle sheath in the mesophyll. Synapomorphies for <tp:taxon-name><tp:taxon-name-part taxon-name-part-type="genus" reg="Tradescantia">T.</tp:taxon-name-part> <tp:taxon-name-part taxon-name-part-type="infraspecific-rank">subg.</tp:taxon-name-part> <tp:taxon-name-part taxon-name-part-type="subgenus" reg="Austrotradescantia">Austrotradescantia</tp:taxon-name-part></tp:taxon-name> (clade <bold>I</bold>): sepals elliptic to broadly elliptic, all keeled, filaments basally and densely bearded with long moniliform hairs, style obconic at base and conic at apex, and stigma punctate with type D papillae. Synapomorphies for clade <bold>J</bold>: overlapping cincinni bracts, conspicuous bracteoles sometimes completely involving the cincinnus, membranous sepals, stigmatic papillae equal or shorter than 1μm, and conspicuous embryotega. Synapomorphies for <tp:taxon-name><tp:taxon-name-part taxon-name-part-type="genus" reg="Tradescantia">T.</tp:taxon-name-part> <tp:taxon-name-part taxon-name-part-type="infraspecific-rank">subg.</tp:taxon-name-part> <tp:taxon-name-part taxon-name-part-type="subgenus" reg="Campelia">Campelia</tp:taxon-name-part></tp:taxon-name> (clade <bold>K</bold>): synflorescence with one or more coflorescences, presence of peduncle bracts, presence of supernumerary bracts, spathaceous cincinni bracts, flowers with pedicels geniculate at anthesis and pre-anthesis, unequal sepals, androecium with filaments from external series shorter than the internal, pollen white <italic>in vivo</italic>, pistil longer than the stamens, and semilateral embryotega. Synapomorphies for Core T<italic>radescantia</italic> (clade <bold>L</bold>): petals ranging from lilac to purple or pink, connectives quadrangular to rectangular to slightly curved, anther sacs C-shaped, and pistil the same length as the stamens. Synapomorphies for <tp:taxon-name><tp:taxon-name-part taxon-name-part-type="genus" reg="Tradescantia">T.</tp:taxon-name-part> <tp:taxon-name-part taxon-name-part-type="infraspecific-rank">subg.</tp:taxon-name-part> <tp:taxon-name-part taxon-name-part-type="subgenus" reg="Tradescantia">Tradescantia</tp:taxon-name-part></tp:taxon-name> (clade <bold>M</bold>): pedicels apically non-gibbous, filaments densely bearded with moniliform hairs, and stigmatic papillae restricted to the margins of the stigma. Synapomorphies for clade <bold>N</bold>: ovary pubescent with eglandular hairs; hilum shorter than ½ the length of the seed. Synapomorphies for <tp:taxon-name><tp:taxon-name-part taxon-name-part-type="genus" reg="Tradescantia">T.</tp:taxon-name-part> <tp:taxon-name-part taxon-name-part-type="infraspecific-rank">subg.</tp:taxon-name-part> <tp:taxon-name-part taxon-name-part-type="subgenus" reg="Mandonia">Mandonia</tp:taxon-name-part></tp:taxon-name> (clade <bold>O</bold>): inflorescences mainly axillary, sessile main florescences, the presence of supernumerary bracts, reduced cincinni bracts, cincinni bracts not overlapping, chartaceous sepals, filaments apically spirally-coiled at post-anthesis, style ½ time longer than the stamens, and style spirally-coiled at post-anthesis. Synapomorphies for <tp:taxon-name><tp:taxon-name-part taxon-name-part-type="genus" reg="Tradescantia">T.</tp:taxon-name-part> <tp:taxon-name-part taxon-name-part-type="infraspecific-rank">subg.</tp:taxon-name-part> <tp:taxon-name-part taxon-name-part-type="subgenus" reg="Setcreasea">Setcreasea</tp:taxon-name-part></tp:taxon-name> (clade <bold>P</bold>): saccate cincinni bracts, tubular flowers, pedicel the same length as the floral buds, hyaline sepals, fused petals, clawed petals, and epipetalous stamens.</p></caption><graphic xmlns:xlink="http://www.w3.org/1999/xlink" xlink:href="phytokeys-89-011-g005.jpg" position="float" orientation="portrait" xlink:type="simple" id="oo_164504.jpg"/></fig></tp:treatment-sec></tp:taxon-treatment>
