# Supplementary material for: Morphological phylogeny of Tradescantia L. (Commelinaceae) sheds light on a new infrageneric classification for the genus and novelties on the systematics of subtribe Tradescantiinae
Source: PhytoKeys. 2017 Oct 26;(89):11–72. doi: 10.3897/phytokeys.89.20388 (PMC5672149; doi:10.3897/phytokeys.89.20388)
Supplement: XML Treatment for Tradescantia subg. Campelia [file phytokeys.89.20388-treatment7.xml]

<!DOCTYPE tp:taxon-treatment
  PUBLIC "-//TaxonX//DTD Taxonomic Treatment Publishing DTD v0 20100105//EN" "tax-treatment-NSO.dtd">
<tp:taxon-treatment xmlns:tp="http://www.plazi.org/taxpub"><tp:treatment-meta><kwd-group><label>Taxon classification</label><kwd><named-content xmlns:xlink="http://www.w3.org/1999/xlink" content-type="kingdom">Plantae</named-content></kwd><kwd><named-content xmlns:xlink="http://www.w3.org/1999/xlink" content-type="order">Commelinales</named-content></kwd><kwd><named-content xmlns:xlink="http://www.w3.org/1999/xlink" content-type="family">Commelinaceae</named-content></kwd></kwd-group><mixed-citation publication-type="journal"><person-group><name><surname>Pellegrini</surname><given-names>Marco O. O.</given-names></name></person-group><article-title>Morphological phylogeny of <italic><tp:taxon-name><tp:taxon-name-part taxon-name-part-type="genus" reg="Tradescantia">Tradescantia</tp:taxon-name-part></tp:taxon-name></italic> L. (<tp:taxon-name><tp:taxon-name-part taxon-name-part-type="family">Commelinaceae</tp:taxon-name-part></tp:taxon-name>) sheds light on a new infrageneric classification for the genus and novelties on the systematics of subtribe <tp:taxon-name><tp:taxon-name-part taxon-name-part-type="subtribe">Tradescantiinae</tp:taxon-name-part></tp:taxon-name></article-title><source>PhytoKeys</source><day>26</day><month>10</month><year>2017</year><volume>2017</volume><issue>89</issue><fpage>11</fpage><lpage>72</lpage><pub-id pub-id-type="doi">10.3897/phytokeys.89.20388</pub-id></mixed-citation></tp:treatment-meta><tp:nomenclature><label>2.2.</label><tp:taxon-name>
            <tp:taxon-name-part taxon-name-part-type="genus" reg="Tradescantia">Tradescantia</tp:taxon-name-part>
            <tp:taxon-name-part taxon-name-part-type="infraspecific-rank">subg.</tp:taxon-name-part>
            <tp:taxon-name-part taxon-name-part-type="subgenus" reg="Campelia">Campelia</tp:taxon-name-part>
            <object-id xmlns:xlink="http://www.w3.org/1999/xlink" content-type="ipni" xlink:type="simple">urn:lsid:ipni.org:names:77166530-1</object-id>
          </tp:taxon-name><tp:taxon-authority>(Rich.) M.Pell., comb. et</tp:taxon-authority><tp:taxon-status xmlns:xlink="http://www.w3.org/1999/xlink" xlink:type="simple">stat. nov.</tp:taxon-status><xref ref-type="fig" rid="F6">Figs 6P–Q</xref><xref ref-type="fig" rid="F10">, 10</xref><tp:nomenclature-citation-list><tp:nomenclature-citation><tp:taxon-name>
                <tp:taxon-name-part taxon-name-part-type="genus" reg="Tradescantia">Tradescantia</tp:taxon-name-part> <tp:taxon-name-part taxon-name-part-type="infraspecific-rank">sect.</tp:taxon-name-part> <tp:taxon-name-part taxon-name-part-type="section" reg="Campelia">Campelia</tp:taxon-name-part></tp:taxon-name><comment>(Rich.) D.R.Hunt, Kew Bull. 41(2): 404. 1986.</comment></tp:nomenclature-citation><tp:nomenclature-citation><tp:taxon-name>
                <tp:taxon-name-part taxon-name-part-type="genus" reg="Campelia">Campelia</tp:taxon-name-part>
              </tp:taxon-name><comment>Rich., Démonstr. Bot.: 46. 1808.</comment></tp:nomenclature-citation><tp:nomenclature-citation><tp:taxon-name>
                <tp:taxon-name-part taxon-name-part-type="genus" reg="Zanonia">Zanonia</tp:taxon-name-part>
              </tp:taxon-name><comment>Cramer., Disp. Syst.: 75. 1803, nom. illeg. Type species. <tp:taxon-name><tp:taxon-name-part taxon-name-part-type="genus" reg="Zanonia">Zanonia</tp:taxon-name-part> <tp:taxon-name-part taxon-name-part-type="species" reg="bibracteata">bibracteata</tp:taxon-name-part></tp:taxon-name> Cramer., nom. illeg. [= <tp:taxon-name><tp:taxon-name-part taxon-name-part-type="genus" reg="Tradescantia">Tradescantia</tp:taxon-name-part> <tp:taxon-name-part taxon-name-part-type="species" reg="zanonia">zanonia</tp:taxon-name-part></tp:taxon-name> (L.) Sw.].</comment></tp:nomenclature-citation><tp:nomenclature-citation><tp:taxon-name>
                <tp:taxon-name-part taxon-name-part-type="genus" reg="Gonatandra">Gonatandra</tp:taxon-name-part>
              </tp:taxon-name><comment>Schltdl., Linnaea 24: 659. 1851, <bold>Syn. nov.</bold> Type species. <tp:taxon-name><tp:taxon-name-part taxon-name-part-type="genus" reg="Gonatandra">Gonatandra</tp:taxon-name-part> <tp:taxon-name-part taxon-name-part-type="species" reg="tradescantioides">tradescantioides</tp:taxon-name-part></tp:taxon-name> Schltdl. [= <tp:taxon-name><tp:taxon-name-part taxon-name-part-type="genus" reg="Tradescantia">Tradescantia</tp:taxon-name-part> <tp:taxon-name-part taxon-name-part-type="species" reg="zanonia">zanonia</tp:taxon-name-part></tp:taxon-name> (L.) Sw.].</comment></tp:nomenclature-citation><tp:nomenclature-citation><tp:taxon-name>
                <tp:taxon-name-part taxon-name-part-type="genus" reg="Sarcoperis">Sarcoperis</tp:taxon-name-part>
              </tp:taxon-name><comment>Raf., Fl. Tellur. 2: 16. 1837, <bold>Syn. nov.</bold> Type species. <tp:taxon-name><tp:taxon-name-part taxon-name-part-type="genus" reg="Sarcoperis">Sarcoperis</tp:taxon-name-part> <tp:taxon-name-part taxon-name-part-type="species" reg="bibracteata">bibracteata</tp:taxon-name-part></tp:taxon-name> (Cramer) Raf. [= <tp:taxon-name><tp:taxon-name-part taxon-name-part-type="genus" reg="Tradescantia">Tradescantia</tp:taxon-name-part> <tp:taxon-name-part taxon-name-part-type="species" reg="zanonia">zanonia</tp:taxon-name-part></tp:taxon-name> (L.) Sw.].</comment></tp:nomenclature-citation><tp:nomenclature-citation><tp:taxon-name>
                <tp:taxon-name-part taxon-name-part-type="genus" reg="Tradescantia">Tradescantia</tp:taxon-name-part> <tp:taxon-name-part taxon-name-part-type="infraspecific-rank">sect.</tp:taxon-name-part> <tp:taxon-name-part taxon-name-part-type="section" reg="Cymbispatha">Cymbispatha</tp:taxon-name-part></tp:taxon-name><comment>(Pichon) D.R.Hunt, Kew Bull. 35(2): 440. 1980.</comment></tp:nomenclature-citation><tp:nomenclature-citation><tp:taxon-name>
                <tp:taxon-name-part taxon-name-part-type="genus" reg="Cymbispatha">Cymbispatha</tp:taxon-name-part>
              </tp:taxon-name><comment>Pichon, Not. Syst. 12: 224. 1946, <bold>Syn. nov.</bold> Type species. <tp:taxon-name><tp:taxon-name-part taxon-name-part-type="genus" reg="Tradescantia">T.</tp:taxon-name-part> <tp:taxon-name-part taxon-name-part-type="species" reg="commelinoides">commelinoides</tp:taxon-name-part></tp:taxon-name> Schult.f.</comment></tp:nomenclature-citation><tp:nomenclature-citation><tp:taxon-name>
                <tp:taxon-name-part taxon-name-part-type="genus" reg="Tradescantia">Tradescantia</tp:taxon-name-part> <tp:taxon-name-part taxon-name-part-type="infraspecific-rank">sect.</tp:taxon-name-part> <tp:taxon-name-part taxon-name-part-type="section" reg="Rhoeo">Rhoeo</tp:taxon-name-part></tp:taxon-name><comment>(Hance) D.R.Hunt, Kew Bull. 41(2): 401. 1986.</comment></tp:nomenclature-citation><tp:nomenclature-citation><tp:taxon-name>
                <tp:taxon-name-part taxon-name-part-type="genus" reg="Rhoeo">Rhoeo</tp:taxon-name-part>
              </tp:taxon-name><comment>Hance, Ann. Bot. Syst. 3: 659. 1852, <bold>Syn. nov.</bold> Type species. <tp:taxon-name><tp:taxon-name-part taxon-name-part-type="genus" reg="Tradescantia">T.</tp:taxon-name-part> <tp:taxon-name-part taxon-name-part-type="species" reg="discolor">discolor</tp:taxon-name-part></tp:taxon-name> L’Hér. (= <tp:taxon-name><tp:taxon-name-part taxon-name-part-type="genus" reg="Tradescantia">T.</tp:taxon-name-part> <tp:taxon-name-part taxon-name-part-type="species" reg="spathacea">spathacea</tp:taxon-name-part></tp:taxon-name> Sw.)</comment></tp:nomenclature-citation><tp:nomenclature-citation><tp:taxon-name>
                <tp:taxon-name-part taxon-name-part-type="genus" reg="Tradescantia">Tradescantia</tp:taxon-name-part> <tp:taxon-name-part taxon-name-part-type="infraspecific-rank">sect.</tp:taxon-name-part> <tp:taxon-name-part taxon-name-part-type="section" reg="Zebrina">Zebrina</tp:taxon-name-part></tp:taxon-name><comment>(Schnizl.) D.R.Hunt, Kew Bull. 41(2): 404. 1986.</comment></tp:nomenclature-citation><tp:nomenclature-citation><tp:taxon-name>
                <tp:taxon-name-part taxon-name-part-type="genus" reg="Zebrina">Zebrina</tp:taxon-name-part>
              </tp:taxon-name><comment>Schnizl., Bot. Zeitung (Berlin) 7: 870. 1849, <bold>Syn. nov.</bold> Type species. <tp:taxon-name><tp:taxon-name-part taxon-name-part-type="genus" reg="Zebrina">Zebrina</tp:taxon-name-part> <tp:taxon-name-part taxon-name-part-type="species" reg="pendula">pendula</tp:taxon-name-part></tp:taxon-name> Schnizl. (= <tp:taxon-name><tp:taxon-name-part taxon-name-part-type="genus" reg="Tradescantia">T.</tp:taxon-name-part> <tp:taxon-name-part taxon-name-part-type="species" reg="zebrina">zebrina</tp:taxon-name-part></tp:taxon-name> Heynh. <italic>ex</italic> Bosse)</comment></tp:nomenclature-citation><tp:nomenclature-citation><tp:taxon-name>
                <tp:taxon-name-part taxon-name-part-type="genus" reg="Tradescantia">Tradescantia</tp:taxon-name-part> <tp:taxon-name-part taxon-name-part-type="infraspecific-rank">sect.</tp:taxon-name-part> <tp:taxon-name-part taxon-name-part-type="section" reg="Corinna">Corinna</tp:taxon-name-part></tp:taxon-name><comment>D.R.Hunt, Kew Bulletin 41(2): 405. 1986, <bold>Syn. nov.</bold> Type species. <tp:taxon-name><tp:taxon-name-part taxon-name-part-type="genus" reg="Campelia">Campelia</tp:taxon-name-part> <tp:taxon-name-part taxon-name-part-type="species" reg="standleyi">standleyi</tp:taxon-name-part></tp:taxon-name> Steyermark (= <tp:taxon-name><tp:taxon-name-part taxon-name-part-type="genus" reg="Tradescantia">T.</tp:taxon-name-part> <tp:taxon-name-part taxon-name-part-type="species" reg="soconuscana">soconuscana</tp:taxon-name-part></tp:taxon-name> Matuda)</comment></tp:nomenclature-citation></tp:nomenclature-citation-list></tp:nomenclature><tp:treatment-sec sec-type="description" id="SECID0EQ4DK"><title>Description.</title><p>
            <italic>Herbs</italic> chamaephytes, rarely geophytes, base definite or indefinite, frequently succulent, terrestrial, rupicolous or epiphytes. <italic>Roots</italic> thin, fibrous, rarely thick, tuberous. <italic>Stems</italic> prostrate with ascending apex or erect, herbaceous to succulent, rarely fibrous, little to densely branched, rooting at the basal nodes or at the distal ones when they touch the substrate. <italic>Leaves</italic> sessile to subpetiolate; distichously or spirally-alternate, evenly distributed along the stem or congested at the apex of the stems; sheaths closed; blades flat to falcate and/or complicate, base symmetrical or asymmetrical, midvein conspicuous, rarely inconspicuous, adaxially impressed, abaxially prominent, rounded, secondary veins conspicuous or inconspicuous. <italic><tp:taxon-name><tp:taxon-name-part taxon-name-part-type="genus" reg="Synflorescences">Synflorescences</tp:taxon-name-part></tp:taxon-name></italic> terminal or axillary in the distal portion of the stems, sometimes exclusively axillary, composed of a main florescence with 1–several coflorescences, rarely composed of a solitary main florescence. <italic>Inflorescences (main florescences)</italic> consisting of a pedunculate double-cincinni fused back to back; inflorescence bract hyaline, tubular, inconspicuous; peduncle bracts present or not, bladeless sheaths, rarely with a reduced leaf-like blade; supernumerary bracts generally present, leaf-like to slightly spathaceous, the same size as the leaves or the cincinni bracts; cincinni bracts spathaceous, similar to unequal to each other, saccate or not, flat or conduplicate, free or fused to each other, overlapping each other or not; bracteoles expanded, imbricate or completely involving the cincinnus, linear-triangular to triangular or flabellate, hyaline. <italic>Flowers</italic> bisexual, slightly zygomorphic due to the unequal sepals and geniculate pedicels, flat or tubular, when present floral tube infundibuliform to hypocrateriform, rarely campanulate; pedicel gibbous at apex, geniculate at anthesis and pre-anthesis, deflexed at post-anthesis; sepals unequal, free to conate, membranous or chartaceous, rarely fleshy, elliptic to broadly elliptic to obovate, dorsally keeled or not, apex obtuse or acute; petals sessile or clawed, equal, free to conate, blade elliptic to ovate to broadly ovate or rhomboid to broadly obovoid to obovoid, flat, base cuneate to obtuse, margin entire, apex acute to obtuse; stamens 6, arranged in two series, subequal, the outer whorl shorter than the inner, filaments free from the petals or epipetalous, straight at anthesis and post-anthesis, basally, medially or apically sparsely bearded with moniliform hairs, hairs shorter than the stamens, variously colored, anthers with connective cordate to sagittate to linearly-tapered, rarely rhomboid, variously colored, anther sacs round, white, sometimes pink to lilac or yellow, pollen white; ovary white, glabrous or pubescent, locules (1–)2-ovulate, style straight at anthesis and post-anthesis, variously colored, cylindrical at base, cylindrical to obconical at the apex, stigma capitate to trilobate, pistil shorter to the same length to longer than the stamens. <italic>Capsules</italic> subglobose to globose, light to medium brown when mature, glabrous, loculicidal, 3-valved, sometimes apiculate due to persistent style base. <italic>Seeds</italic> exarillate, 1–2 per locule, ellipsoid to narrowly trigonal, ventrally flattened, cleft or not towards the embryotega, testa smooth to faintly rugose to rugose or costate with ridges radiating from the embryotega, embryotega semilateral, conspicuous, with a prominent apicule.</p></tp:treatment-sec><tp:treatment-sec sec-type="habitat" id="SECID0EN5DK"><title>Habitat, distribution and ecology.</title><p>
            <tp:taxon-name><tp:taxon-name-part taxon-name-part-type="genus" reg="Tradescantia">Tradescantia</tp:taxon-name-part> <tp:taxon-name-part taxon-name-part-type="infraspecific-rank">subg.</tp:taxon-name-part> <tp:taxon-name-part taxon-name-part-type="subgenus" reg="Campelia">Campelia</tp:taxon-name-part></tp:taxon-name> is the most widespread of the subgenera, ranging from Mexico to Argentina (Fig. <xref ref-type="fig" rid="F8">8</xref>). It is highly diverse in Central America and northern South America, with its species being mostly restricted to forest understories or growing in elevated open areas, such as the Andean region.</p></tp:treatment-sec><tp:treatment-sec sec-type="Included species" id="SECID0EE6DK"><title>Included species.</title><p>
            <tp:taxon-name><tp:taxon-name-part taxon-name-part-type="genus" reg="Tradescantia">Tradescantia</tp:taxon-name-part> <tp:taxon-name-part taxon-name-part-type="infraspecific-rank">subg.</tp:taxon-name-part> <tp:taxon-name-part taxon-name-part-type="subgenus" reg="Campelia">Campelia</tp:taxon-name-part></tp:taxon-name> is composed by ca. 15 species, including: <italic><tp:taxon-name><tp:taxon-name-part taxon-name-part-type="genus" reg="Tradescantia">Tradescantia</tp:taxon-name-part> <tp:taxon-name-part taxon-name-part-type="species" reg="commelinoides">commelinoides</tp:taxon-name-part></tp:taxon-name></italic> Schult. &amp; Schult.f., <italic><tp:taxon-name><tp:taxon-name-part taxon-name-part-type="genus" reg="Tradescantia">T.</tp:taxon-name-part> <tp:taxon-name-part taxon-name-part-type="species" reg="deficiens">deficiens</tp:taxon-name-part></tp:taxon-name></italic> Brandegee, <italic><tp:taxon-name><tp:taxon-name-part taxon-name-part-type="genus" reg="Tradescantia">T.</tp:taxon-name-part> <tp:taxon-name-part taxon-name-part-type="species" reg="gracillima">gracillima</tp:taxon-name-part></tp:taxon-name></italic> Stand., <italic><tp:taxon-name><tp:taxon-name-part taxon-name-part-type="genus" reg="Tradescantia">T.</tp:taxon-name-part> <tp:taxon-name-part taxon-name-part-type="species" reg="grantii">grantii</tp:taxon-name-part></tp:taxon-name></italic> Faden, <italic><tp:taxon-name><tp:taxon-name-part taxon-name-part-type="genus" reg="Tradescantia">T.</tp:taxon-name-part> <tp:taxon-name-part taxon-name-part-type="species" reg="huehueteca">huehueteca</tp:taxon-name-part></tp:taxon-name></italic> (Standl. &amp; Steyerm.) D.R.Hunt, <italic><tp:taxon-name><tp:taxon-name-part taxon-name-part-type="genus" reg="Tradescantia">T.</tp:taxon-name-part> <tp:taxon-name-part taxon-name-part-type="species" reg="plusiantha">plusiantha</tp:taxon-name-part></tp:taxon-name></italic> Stand., <italic><tp:taxon-name><tp:taxon-name-part taxon-name-part-type="genus" reg="Tradescantia">T.</tp:taxon-name-part> <tp:taxon-name-part taxon-name-part-type="species" reg="poelliae">poelliae</tp:taxon-name-part></tp:taxon-name></italic> D.R.Hunt, <italic><tp:taxon-name><tp:taxon-name-part taxon-name-part-type="genus" reg="Tradescantia">T.</tp:taxon-name-part> <tp:taxon-name-part taxon-name-part-type="species" reg="praetermissa">praetermissa</tp:taxon-name-part></tp:taxon-name></italic> M.Pell., <italic><tp:taxon-name><tp:taxon-name-part taxon-name-part-type="genus" reg="Tradescantia">T.</tp:taxon-name-part> <tp:taxon-name-part taxon-name-part-type="species" reg="schippii">schippii</tp:taxon-name-part></tp:taxon-name></italic> D.R.Hunt, <italic><tp:taxon-name><tp:taxon-name-part taxon-name-part-type="genus" reg="Tradescantia">T.</tp:taxon-name-part> <tp:taxon-name-part taxon-name-part-type="species" reg="soconuscana">soconuscana</tp:taxon-name-part></tp:taxon-name></italic> Matuda, <italic><tp:taxon-name><tp:taxon-name-part taxon-name-part-type="genus" reg="Tradescantia">T.</tp:taxon-name-part> <tp:taxon-name-part taxon-name-part-type="species" reg="spathacea">spathacea</tp:taxon-name-part></tp:taxon-name></italic> Sw., <italic><tp:taxon-name><tp:taxon-name-part taxon-name-part-type="genus" reg="Tradescantia">T.</tp:taxon-name-part> <tp:taxon-name-part taxon-name-part-type="species" reg="standleyi">standleyi</tp:taxon-name-part></tp:taxon-name></italic> Steyerm., <italic><tp:taxon-name><tp:taxon-name-part taxon-name-part-type="genus" reg="Tradescantia">T.</tp:taxon-name-part> <tp:taxon-name-part taxon-name-part-type="species" reg="zanonia">zanonia</tp:taxon-name-part></tp:taxon-name></italic> (L.) Sw., and <italic><tp:taxon-name><tp:taxon-name-part taxon-name-part-type="genus" reg="Tradescantia">T.</tp:taxon-name-part> <tp:taxon-name-part taxon-name-part-type="species" reg="zebrina">zebrina</tp:taxon-name-part></tp:taxon-name></italic> Heynh. <italic>ex</italic> Bosse. Despite its small number of species, a great deal of taxonomic problems and species complexes still prevents the total number of species from being known.</p></tp:treatment-sec><tp:treatment-sec sec-type="comments" id="SECID0ETEEK"><title>Comments.</title><p>When <italic><tp:taxon-name><tp:taxon-name-part taxon-name-part-type="genus" reg="Cymbispatha">Cymbispatha</tp:taxon-name-part></tp:taxon-name></italic> was proposed by <xref ref-type="bibr" rid="B76">Pichon (1946)</xref> as a new genus, he reinforced the importance of inflorescence characters in <tp:taxon-name><tp:taxon-name-part taxon-name-part-type="family">Commelinaceae</tp:taxon-name-part></tp:taxon-name>, especially the shape of the cincinni bracts, and position of the embryotega on the seed. The author characterized his new genus as possessing a double-cincinni subtended by two spathaceous bracts (Fig. <xref ref-type="fig" rid="F10">10D, E</xref>), stamens of different length (Fig. <xref ref-type="fig" rid="F10">10F–H</xref>), tapered connective (Fig. <xref ref-type="fig" rid="F10">10I</xref>), and lateral embryotega; but did not note the zygomorphic calyx (Fig. <xref ref-type="fig" rid="F10">10D, E</xref>), the shape of the anther sacs, and the white pollen (Fig. <xref ref-type="fig" rid="F10">10I</xref>), all unusual characters for the genus. The present analysis reveals that important morphological characters, such as the characters listed by <xref ref-type="bibr" rid="B76">Pichon (1946)</xref>, and previously considered as exclusive to <tp:taxon-name><tp:taxon-name-part taxon-name-part-type="genus" reg="Tradescantia">T.</tp:taxon-name-part> <tp:taxon-name-part taxon-name-part-type="infraspecific-rank">sect.</tp:taxon-name-part> <tp:taxon-name-part taxon-name-part-type="section" reg="Cymbispatha">Cymbispatha</tp:taxon-name-part></tp:taxon-name> (<italic>sensu</italic> <xref ref-type="bibr" rid="B44">Hunt 1980</xref>), are actually shared with all or most species from the <tp:taxon-name><tp:taxon-name-part taxon-name-part-type="genus" reg="Tradescantia">T.</tp:taxon-name-part> <tp:taxon-name-part taxon-name-part-type="infraspecific-rank">subg.</tp:taxon-name-part> <tp:taxon-name-part taxon-name-part-type="subgenus" reg="Campelia">Campelia</tp:taxon-name-part></tp:taxon-name>. These characters are: subequal sepals, keeled dorsal sepal, subequal stamens, and semilateral embryotega. Characters like, zygomorphic sepals, and pedicels the same size as the floral buds or sessile to subsessile are not exclusive to <tp:taxon-name><tp:taxon-name-part taxon-name-part-type="genus" reg="Tradescantia">T.</tp:taxon-name-part> <tp:taxon-name-part taxon-name-part-type="infraspecific-rank">sect.</tp:taxon-name-part> <tp:taxon-name-part taxon-name-part-type="section" reg="Cymbispatha">Cymbispatha</tp:taxon-name-part></tp:taxon-name>, but are actually homoplastic synapomorphies to the two larger clades within the <italic><tp:taxon-name><tp:taxon-name-part taxon-name-part-type="genus" reg="Campelia">Campelia</tp:taxon-name-part></tp:taxon-name></italic> clade (i.e. <italic><tp:taxon-name><tp:taxon-name-part taxon-name-part-type="genus" reg="Tradescantia">T.</tp:taxon-name-part> <tp:taxon-name-part taxon-name-part-type="species" reg="commelinoides">commelinoides</tp:taxon-name-part></tp:taxon-name></italic> group+<italic><tp:taxon-name><tp:taxon-name-part taxon-name-part-type="genus" reg="Tradescantia">T.</tp:taxon-name-part> <tp:taxon-name-part taxon-name-part-type="species" reg="zebrina">zebrina</tp:taxon-name-part></tp:taxon-name></italic> group). Spathaceous bracts, the presence of supernumerary bracts, and white pollen grains <italic>in vivo</italic>, are also recovered in the present analysis as homoplastic synapomorphies to this subgenus. Thus, <tp:taxon-name><tp:taxon-name-part taxon-name-part-type="genus" reg="Tradescantia">T.</tp:taxon-name-part> <tp:taxon-name-part taxon-name-part-type="infraspecific-rank">subg.</tp:taxon-name-part> <tp:taxon-name-part taxon-name-part-type="subgenus" reg="Campelia">Campelia</tp:taxon-name-part></tp:taxon-name> can be differentiated from the remaining subgenera by synflorescences with one or more coflorescences, presence of peduncle bracts, presence of supernumerary bracts, spathaceous cincinni bracts (Fig. <xref ref-type="fig" rid="F10">10C–E</xref>); flowers with pedicels geniculate at anthesis and pre-anthesis (Fig. <xref ref-type="fig" rid="F10">10E</xref>), unequal sepals (Fig. <xref ref-type="fig" rid="F10">10D, E</xref>), dorsal sepal generally keeled (Fig. <xref ref-type="fig" rid="F10">10D</xref>), outer filaments shorter than the inner (Fig. <xref ref-type="fig" rid="F10">10F–H</xref>), white pollen, pistil longer than the stamens (Fig. <xref ref-type="fig" rid="F10">10E</xref>), and semilateral embryotega.</p><fig id="F10" position="float" orientation="portrait"><label>Figure 10.</label><caption><p>
                <tp:taxon-name><tp:taxon-name-part taxon-name-part-type="genus" reg="Tradescantia">Tradescantia</tp:taxon-name-part> <tp:taxon-name-part taxon-name-part-type="infraspecific-rank">subg.</tp:taxon-name-part> <tp:taxon-name-part taxon-name-part-type="subgenus" reg="Campelia">Campelia</tp:taxon-name-part></tp:taxon-name> (Rich.) M.Pell. <bold>A–B</bold> habit: <bold>A</bold> prostrate habit of <italic><tp:taxon-name><tp:taxon-name-part taxon-name-part-type="genus" reg="Tradescantia">T.</tp:taxon-name-part> <tp:taxon-name-part taxon-name-part-type="species" reg="zebrina">zebrina</tp:taxon-name-part></tp:taxon-name></italic> Heyhn. <italic>ex</italic> Bosse, also showing the distichously-alternate, subpetiolate, striped leaves <bold>B</bold> rosette habit of <italic><tp:taxon-name><tp:taxon-name-part taxon-name-part-type="genus" reg="Tradescantia">T.</tp:taxon-name-part> <tp:taxon-name-part taxon-name-part-type="species" reg="spathacea">spathacea</tp:taxon-name-part></tp:taxon-name></italic> Sw., also showing the spirally-alternate and sessile leaves <bold>C–E</bold> inflorescence: <bold>C</bold> synflorescence showing the presence of a coflorescence, also showing the berry-like fruits of <italic><tp:taxon-name><tp:taxon-name-part taxon-name-part-type="genus" reg="Tradescantia">T.</tp:taxon-name-part> <tp:taxon-name-part taxon-name-part-type="species" reg="zanonia">zanonia</tp:taxon-name-part></tp:taxon-name></italic> (L.) Sw. <bold>D</bold> main florescence of <italic><tp:taxon-name><tp:taxon-name-part taxon-name-part-type="genus" reg="Tradescantia">T.</tp:taxon-name-part> <tp:taxon-name-part taxon-name-part-type="species" reg="polliae">polliae</tp:taxon-name-part></tp:taxon-name></italic> D.R.Hunt, showing the basally fused, folded, non-saccate, not overlapping, cincinni bracts and flat flower <bold>E</bold> main florescence of <italic><tp:taxon-name><tp:taxon-name-part taxon-name-part-type="genus" reg="Tradescantia">T.</tp:taxon-name-part> <tp:taxon-name-part taxon-name-part-type="species" reg="zanonia">zanonia</tp:taxon-name-part></tp:taxon-name></italic>, showing the basally free, not folded, saccate, overlapping cincinni bracts, geniculate pedicels at anthesis and pre-anthesis, and the infundibuliform flower <bold>F–H</bold> flowers: <bold>F</bold> oblique view of a flower of <italic><tp:taxon-name><tp:taxon-name-part taxon-name-part-type="genus" reg="Tradescantia">T.</tp:taxon-name-part> <tp:taxon-name-part taxon-name-part-type="species" reg="zebrina">zebrina</tp:taxon-name-part></tp:taxon-name></italic> <bold>G</bold> cluster of flowers of <italic><tp:taxon-name><tp:taxon-name-part taxon-name-part-type="genus" reg="Tradescantia">T.</tp:taxon-name-part> <tp:taxon-name-part taxon-name-part-type="species" reg="spathacea">spathacea</tp:taxon-name-part></tp:taxon-name></italic>, showing the orange to red anther sacs <bold>H</bold> oblique view of a flower of <italic><tp:taxon-name><tp:taxon-name-part taxon-name-part-type="genus" reg="Tradescantia">T.</tp:taxon-name-part> <tp:taxon-name-part taxon-name-part-type="species" reg="commelinoides">commelinoides</tp:taxon-name-part></tp:taxon-name></italic> Schult. &amp; Schult.f., showing the linearly-tapered connectives <bold>I</bold> anther of <italic><tp:taxon-name><tp:taxon-name-part taxon-name-part-type="genus" reg="Tradescantia">T.</tp:taxon-name-part> <tp:taxon-name-part taxon-name-part-type="species" reg="zanonia">zanonia</tp:taxon-name-part></tp:taxon-name></italic>, showing the sagittate connective and round anther sac. <bold>J</bold> style of <italic><tp:taxon-name><tp:taxon-name-part taxon-name-part-type="genus" reg="Tradescantia">T.</tp:taxon-name-part> <tp:taxon-name-part taxon-name-part-type="species" reg="zanonia">zanonia</tp:taxon-name-part></tp:taxon-name></italic>, showing the capitate stigma. <bold>A, C, E, F, I, J</bold> by M.O.O. Pellegrini, <bold>B</bold> by L. Gutierrez, <bold>D</bold> by F.A. Michelangeli, <bold>G</bold> by S. Neuwirth, and <bold>H</bold> by P. Acevedo-Rodriguez.</p></caption><graphic xmlns:xlink="http://www.w3.org/1999/xlink" xlink:href="phytokeys-89-011-g010.jpg" position="float" orientation="portrait" xlink:type="simple" id="oo_164510.jpg"/></fig></tp:treatment-sec><tp:treatment-sec><!--Section generated to contain objects referenced in tp:taxon-treatment.--><fig id="F6" position="float" orientation="portrait"><label>Figure 6.</label><caption><p>Floral morphology of subtribe <tp:taxon-name><tp:taxon-name-part taxon-name-part-type="subtribe">Tradescantiinae</tp:taxon-name-part></tp:taxon-name> <italic>s.l.</italic> <bold>A</bold> <italic><tp:taxon-name><tp:taxon-name-part taxon-name-part-type="genus" reg="Tinantia">Tinantia</tp:taxon-name-part></tp:taxon-name></italic> Scheidw <bold>B</bold> <italic><tp:taxon-name><tp:taxon-name-part taxon-name-part-type="genus" reg="Thyrsanthemum">Thyrsanthemum</tp:taxon-name-part></tp:taxon-name></italic> Pichon <bold>C</bold> <italic><tp:taxon-name><tp:taxon-name-part taxon-name-part-type="genus" reg="Weldenia">Weldenia</tp:taxon-name-part></tp:taxon-name></italic> Schult.f. <bold>D–I</bold> <italic><tp:taxon-name><tp:taxon-name-part taxon-name-part-type="genus" reg="Callisia">Callisia</tp:taxon-name-part></tp:taxon-name></italic> Loefl. <italic>s.l.</italic>: <bold>D</bold> <italic><tp:taxon-name><tp:taxon-name-part taxon-name-part-type="genus" reg="Cuthbertia">Cuthbertia</tp:taxon-name-part></tp:taxon-name></italic> Small <bold>E</bold> <italic><tp:taxon-name><tp:taxon-name-part taxon-name-part-type="genus" reg="Aploleia">Aploleia</tp:taxon-name-part></tp:taxon-name></italic> Raf. (i.e. <tp:taxon-name><tp:taxon-name-part taxon-name-part-type="genus" reg="Callisia">C.</tp:taxon-name-part> <tp:taxon-name-part taxon-name-part-type="infraspecific-rank">sect.</tp:taxon-name-part> <tp:taxon-name-part taxon-name-part-type="section" reg="Leptocallisia">Leptocallisia</tp:taxon-name-part></tp:taxon-name> <italic>s.s.</italic>) <bold>F</bold> <italic><tp:taxon-name><tp:taxon-name-part taxon-name-part-type="genus" reg="Callisia">Callisia</tp:taxon-name-part></tp:taxon-name></italic> <italic>s.s.</italic> (i.e. <tp:taxon-name><tp:taxon-name-part taxon-name-part-type="genus" reg="Callisia">C.</tp:taxon-name-part> <tp:taxon-name-part taxon-name-part-type="infraspecific-rank">sect.</tp:taxon-name-part> <tp:taxon-name-part taxon-name-part-type="section" reg="Callisia">Callisia</tp:taxon-name-part></tp:taxon-name>) <bold>G</bold> <tp:taxon-name><tp:taxon-name-part taxon-name-part-type="genus" reg="Callisia">Callisia</tp:taxon-name-part> <tp:taxon-name-part taxon-name-part-type="infraspecific-rank">sect.</tp:taxon-name-part> <tp:taxon-name-part taxon-name-part-type="section" reg="Brachyphylla">Brachyphylla</tp:taxon-name-part></tp:taxon-name> D.R.Hunt <bold>H</bold> <italic><tp:taxon-name><tp:taxon-name-part taxon-name-part-type="genus" reg="Hadrodemas">Hadrodemas</tp:taxon-name-part></tp:taxon-name></italic> H.E.Moore (i.e. <tp:taxon-name><tp:taxon-name-part taxon-name-part-type="genus" reg="Callisia">C.</tp:taxon-name-part> <tp:taxon-name-part taxon-name-part-type="infraspecific-rank">sect.</tp:taxon-name-part> <tp:taxon-name-part taxon-name-part-type="section" reg="Hadrodemas">Hadrodemas</tp:taxon-name-part></tp:taxon-name>) <bold>I–J</bold> <italic><tp:taxon-name><tp:taxon-name-part taxon-name-part-type="genus" reg="Tripogandra">Tripogandra</tp:taxon-name-part></tp:taxon-name></italic> Raf. <italic>s.l.</italic>: <bold>I</bold> <tp:taxon-name><tp:taxon-name-part taxon-name-part-type="genus" reg="Callisia">Callisia</tp:taxon-name-part> <tp:taxon-name-part taxon-name-part-type="infraspecific-rank">sect.</tp:taxon-name-part> <tp:taxon-name-part taxon-name-part-type="section" reg="Leptocallisia">Leptocallisia</tp:taxon-name-part></tp:taxon-name> <italic>pro parte</italic> <bold>J</bold> <italic><tp:taxon-name><tp:taxon-name-part taxon-name-part-type="genus" reg="Tripogandra">Tripogandra</tp:taxon-name-part></tp:taxon-name></italic> <italic>s.s.</italic> <bold>K–L</bold> <italic><tp:taxon-name><tp:taxon-name-part taxon-name-part-type="genus" reg="Elasis">Elasis</tp:taxon-name-part></tp:taxon-name></italic> D.R.Hunt: <bold>K</bold> <italic><tp:taxon-name><tp:taxon-name-part taxon-name-part-type="genus" reg="Elasis">E.</tp:taxon-name-part> <tp:taxon-name-part taxon-name-part-type="species" reg="hirsuta">hirsuta</tp:taxon-name-part></tp:taxon-name></italic> (Kunth) D.R.Hunt <bold>L</bold> <italic><tp:taxon-name><tp:taxon-name-part taxon-name-part-type="genus" reg="Elasis">E.</tp:taxon-name-part> <tp:taxon-name-part taxon-name-part-type="species" reg="guatemalensis">guatemalensis</tp:taxon-name-part></tp:taxon-name></italic> C.B.Clarke <italic>ex</italic> Donn.Sm.) M.Pell <bold>M</bold> <italic><tp:taxon-name><tp:taxon-name-part taxon-name-part-type="genus" reg="Matudanthus">Matudanthus</tp:taxon-name-part></tp:taxon-name></italic> D.R.Hunt <bold>N</bold> <italic><tp:taxon-name><tp:taxon-name-part taxon-name-part-type="genus" reg="Gibasis">Gibasis</tp:taxon-name-part></tp:taxon-name></italic> Raf. <bold>O–T</bold> <italic><tp:taxon-name><tp:taxon-name-part taxon-name-part-type="genus" reg="Tradescantia">Tradescantia</tp:taxon-name-part></tp:taxon-name></italic> L. emend. M.Pell.: <bold>O</bold> <tp:taxon-name><tp:taxon-name-part taxon-name-part-type="genus" reg="Tradescantia">T.</tp:taxon-name-part> <tp:taxon-name-part taxon-name-part-type="infraspecific-rank">subg.</tp:taxon-name-part> <tp:taxon-name-part taxon-name-part-type="subgenus" reg="Austrotradescantia">Austrotradescantia</tp:taxon-name-part></tp:taxon-name> <bold>P–Q</bold> <tp:taxon-name><tp:taxon-name-part taxon-name-part-type="genus" reg="Tradescantia">T.</tp:taxon-name-part> <tp:taxon-name-part taxon-name-part-type="infraspecific-rank">subg.</tp:taxon-name-part> <tp:taxon-name-part taxon-name-part-type="subgenus" reg="Campelia">Campelia</tp:taxon-name-part></tp:taxon-name> <bold>R</bold> <tp:taxon-name><tp:taxon-name-part taxon-name-part-type="genus" reg="Tradescantia">T.</tp:taxon-name-part> <tp:taxon-name-part taxon-name-part-type="infraspecific-rank">subg.</tp:taxon-name-part> <tp:taxon-name-part taxon-name-part-type="subgenus" reg="Mandonia">Mandonia</tp:taxon-name-part></tp:taxon-name> <bold>S</bold> <tp:taxon-name><tp:taxon-name-part taxon-name-part-type="genus" reg="Tradescantia">T.</tp:taxon-name-part> <tp:taxon-name-part taxon-name-part-type="infraspecific-rank">subg.</tp:taxon-name-part> <tp:taxon-name-part taxon-name-part-type="subgenus" reg="Setcreasea">Setcreasea</tp:taxon-name-part></tp:taxon-name> <bold>T</bold> <tp:taxon-name><tp:taxon-name-part taxon-name-part-type="genus" reg="Tradescantia">T.</tp:taxon-name-part> <tp:taxon-name-part taxon-name-part-type="infraspecific-rank">subg.</tp:taxon-name-part> <tp:taxon-name-part taxon-name-part-type="subgenus" reg="Tradescantia">Tradescantia</tp:taxon-name-part></tp:taxon-name>. <bold>A</bold> by E. Barbier, <bold>B, L, P</bold> by P. Acevedo-Rodriguez, <bold>C</bold> by S. Cross, <bold>D</bold> by D. Rankin, <bold>E</bold> by J. Amith, <bold>F, J, N–O, Q–T</bold> by M.O.O. Pellegrini, <bold>G</bold> by S. Eduardo, <bold>H</bold> by C. Willemsen, <bold>I</bold> by B.E. Hammel, <bold>K</bold> by A. Kay, and <bold>M</bold> by A. Garcia Mendoza.</p></caption><graphic xmlns:xlink="http://www.w3.org/1999/xlink" xlink:href="phytokeys-89-011-g006.jpg" position="float" orientation="portrait" xlink:type="simple" id="oo_164505.jpg"/></fig><fig id="F8" position="float" orientation="portrait"><label>Figure 8.</label><caption><p>Distribution of <tp:taxon-name><tp:taxon-name-part taxon-name-part-type="genus" reg="Tradescantia">Tradescantia</tp:taxon-name-part> <tp:taxon-name-part taxon-name-part-type="infraspecific-rank">subg.</tp:taxon-name-part> <tp:taxon-name-part taxon-name-part-type="subgenus" reg="Austrotradescantia">Austrotradescantia</tp:taxon-name-part></tp:taxon-name> (D.R.Hunt) M.Pell. in blue, and of <tp:taxon-name><tp:taxon-name-part taxon-name-part-type="genus" reg="Tradescantia">T.</tp:taxon-name-part> <tp:taxon-name-part taxon-name-part-type="infraspecific-rank">subg.</tp:taxon-name-part> <tp:taxon-name-part taxon-name-part-type="subgenus" reg="Campelia">Campelia</tp:taxon-name-part></tp:taxon-name> (Rich.) M.Pell. in purple.</p></caption><graphic xmlns:xlink="http://www.w3.org/1999/xlink" xlink:href="phytokeys-89-011-g008.jpg" position="float" orientation="portrait" xlink:type="simple" id="oo_164508.jpg"/></fig></tp:treatment-sec><ref-list><ref id="B76"><mixed-citation xmlns:xlink="http://www.w3.org/1999/xlink" xlink:type="simple">
          <person-group><name name-style="western"><surname>Pichon</surname><given-names>M</given-names></name></person-group> (<year>1946</year>) <article-title>Sur les Commélinacées. Notulae Systematicae.</article-title> <source>Herbier du Museum de Paris</source> <volume>12</volume>(<issue>3–4</issue>): <fpage>217</fpage>–<lpage>242</lpage>.</mixed-citation></ref><ref id="B44"><mixed-citation xmlns:xlink="http://www.w3.org/1999/xlink" xlink:type="simple">
          <person-group><name name-style="western"><surname>Hunt</surname><given-names>DR</given-names></name></person-group> (<year>1980</year>) <article-title>Sections and series in <italic><tp:taxon-name><tp:taxon-name-part taxon-name-part-type="genus">Tradescantia</tp:taxon-name-part></tp:taxon-name></italic>. In: American <tp:taxon-name><tp:taxon-name-part taxon-name-part-type="family">Commelinaceae</tp:taxon-name-part></tp:taxon-name>, vol. IX. Kew Bull.</article-title> <volume>35</volume>(<issue>2</issue>): <fpage>437</fpage>–<lpage>422</lpage>. <ext-link xlink:type="simple" ext-link-type="doi" xlink:href="10.2307/4114596">https://doi.org/10.2307/4114596</ext-link></mixed-citation></ref></ref-list></tp:taxon-treatment>
