# Supplementary material for: Morphological phylogeny of Tradescantia L. (Commelinaceae) sheds light on a new infrageneric classification for the genus and novelties on the systematics of subtribe Tradescantiinae
Source: PhytoKeys. 2017 Oct 26;(89):11–72. doi: 10.3897/phytokeys.89.20388 (PMC5672149; doi:10.3897/phytokeys.89.20388)
Supplement: XML Treatment for Tradescantia subg. Setcreasea [file phytokeys.89.20388-treatment9.xml]

<!DOCTYPE tp:taxon-treatment
  PUBLIC "-//TaxonX//DTD Taxonomic Treatment Publishing DTD v0 20100105//EN" "tax-treatment-NSO.dtd">
<tp:taxon-treatment xmlns:tp="http://www.plazi.org/taxpub"><tp:treatment-meta><kwd-group><label>Taxon classification</label><kwd><named-content xmlns:xlink="http://www.w3.org/1999/xlink" content-type="kingdom">Plantae</named-content></kwd><kwd><named-content xmlns:xlink="http://www.w3.org/1999/xlink" content-type="order">Commelinales</named-content></kwd><kwd><named-content xmlns:xlink="http://www.w3.org/1999/xlink" content-type="family">Commelinaceae</named-content></kwd></kwd-group><mixed-citation publication-type="journal"><person-group><name><surname>Pellegrini</surname><given-names>Marco O. O.</given-names></name></person-group><article-title>Morphological phylogeny of <italic><tp:taxon-name><tp:taxon-name-part taxon-name-part-type="genus" reg="Tradescantia">Tradescantia</tp:taxon-name-part></tp:taxon-name></italic> L. (<tp:taxon-name><tp:taxon-name-part taxon-name-part-type="family">Commelinaceae</tp:taxon-name-part></tp:taxon-name>) sheds light on a new infrageneric classification for the genus and novelties on the systematics of subtribe <tp:taxon-name><tp:taxon-name-part taxon-name-part-type="subtribe">Tradescantiinae</tp:taxon-name-part></tp:taxon-name></article-title><source>PhytoKeys</source><day>26</day><month>10</month><year>2017</year><volume>2017</volume><issue>89</issue><fpage>11</fpage><lpage>72</lpage><pub-id pub-id-type="doi">10.3897/phytokeys.89.20388</pub-id></mixed-citation></tp:treatment-meta><tp:nomenclature><label>2.4.</label><tp:taxon-name>
            <tp:taxon-name-part taxon-name-part-type="genus" reg="Tradescantia">Tradescantia</tp:taxon-name-part>
            <tp:taxon-name-part taxon-name-part-type="infraspecific-rank">subg.</tp:taxon-name-part>
            <tp:taxon-name-part taxon-name-part-type="subgenus" reg="Setcreasea">Setcreasea</tp:taxon-name-part>
            <object-id xmlns:xlink="http://www.w3.org/1999/xlink" content-type="ipni" xlink:type="simple">urn:lsid:ipni.org:names:77166531-1</object-id>
          </tp:taxon-name><tp:taxon-authority>(K.Schum. &amp; Sydow) M.Pell., comb. et</tp:taxon-authority><tp:taxon-status xmlns:xlink="http://www.w3.org/1999/xlink" xlink:type="simple">stat. nov.</tp:taxon-status><xref ref-type="fig" rid="F6">Figs 6S</xref><xref ref-type="fig" rid="F11">, 11</xref><xref ref-type="fig" rid="F13">, 13</xref><!--PageBreak--><tp:nomenclature-citation-list><tp:nomenclature-citation><tp:taxon-name>
                <tp:taxon-name-part taxon-name-part-type="genus" reg="Tradescantia">Tradescantia</tp:taxon-name-part> <tp:taxon-name-part taxon-name-part-type="infraspecific-rank">sect.</tp:taxon-name-part> <tp:taxon-name-part taxon-name-part-type="section" reg="Setcreasea">Setcreasea</tp:taxon-name-part></tp:taxon-name><comment>(K.Schum. &amp; Sydow) D.R.Hunt, Kew Bull. 30(3): 448. 1975.</comment></tp:nomenclature-citation><tp:nomenclature-citation><tp:taxon-name>
                <tp:taxon-name-part taxon-name-part-type="genus" reg="Neotreleasea">Neotreleasea</tp:taxon-name-part>
              </tp:taxon-name><comment>Rose, Contr. U.S. Natl. Herb. 8: 5. 1903, nom. superfluous.</comment></tp:nomenclature-citation><tp:nomenclature-citation><tp:taxon-name>
                <tp:taxon-name-part taxon-name-part-type="genus" reg="Setcreasea">Setcreasea</tp:taxon-name-part>
              </tp:taxon-name><comment>K.Schum. &amp; Sydow, Just’s Bot. Jahresber. 27(1): 452. 1901.</comment></tp:nomenclature-citation><tp:nomenclature-citation><tp:taxon-name>
                <tp:taxon-name-part taxon-name-part-type="genus" reg="Treleasea">Treleasea</tp:taxon-name-part>
              </tp:taxon-name><comment>Rose, Contr. U.S. Natl. Herb. 5: 207. 1899, nom. illeg., non <tp:taxon-name><tp:taxon-name-part taxon-name-part-type="genus" reg="Treleasia">Treleasia</tp:taxon-name-part></tp:taxon-name> Speg., Revista Fac. Agron. Univ. Nac. La Plata 2: 235. 1896. Type species. <tp:taxon-name><tp:taxon-name-part taxon-name-part-type="genus" reg="Tradescantia">Tradescantia</tp:taxon-name-part> <tp:taxon-name-part taxon-name-part-type="species" reg="leiandra">leiandra</tp:taxon-name-part> <tp:taxon-name-part taxon-name-part-type="infraspecific-rank">var.</tp:taxon-name-part> <tp:taxon-name-part taxon-name-part-type="variety" reg="brevifolia">brevifolia</tp:taxon-name-part></tp:taxon-name> Torr. [≡ <tp:taxon-name><tp:taxon-name-part taxon-name-part-type="genus" reg="Tradescantia">T.</tp:taxon-name-part> <tp:taxon-name-part taxon-name-part-type="species" reg="brevifolia">brevifolia</tp:taxon-name-part></tp:taxon-name> (Torr.) Rose]</comment></tp:nomenclature-citation><tp:nomenclature-citation><tp:taxon-name>
                <tp:taxon-name-part taxon-name-part-type="genus" reg="Tradescantia">Tradescantia</tp:taxon-name-part> <tp:taxon-name-part taxon-name-part-type="infraspecific-rank">sect.</tp:taxon-name-part> <tp:taxon-name-part taxon-name-part-type="section" reg="Separotheca">Separotheca</tp:taxon-name-part></tp:taxon-name><comment>(Waterf.) D.R.Hunt, Kew Bull. 30(3): 454. 1975.</comment></tp:nomenclature-citation><tp:nomenclature-citation><tp:taxon-name>
                <tp:taxon-name-part taxon-name-part-type="genus" reg="Separotheca">Separotheca</tp:taxon-name-part>
              </tp:taxon-name><comment>Waterf., Rhodora 61: 138. 1959, <bold>Syn. nov.</bold> Type species. <tp:taxon-name><tp:taxon-name-part taxon-name-part-type="genus" reg="Zebrina">Zebrina</tp:taxon-name-part> <tp:taxon-name-part taxon-name-part-type="species" reg="pumila">pumila</tp:taxon-name-part></tp:taxon-name> Greene (≡ <tp:taxon-name><tp:taxon-name-part taxon-name-part-type="genus" reg="Tradescantia">T.</tp:taxon-name-part> <tp:taxon-name-part taxon-name-part-type="species" reg="pygmaea">pygmaea</tp:taxon-name-part></tp:taxon-name> D.R.Hunt).</comment></tp:nomenclature-citation><tp:nomenclature-citation><tp:taxon-name>
                <tp:taxon-name-part taxon-name-part-type="genus" reg="Tradescantia">Tradescantia</tp:taxon-name-part> <tp:taxon-name-part taxon-name-part-type="infraspecific-rank">sect.</tp:taxon-name-part> <tp:taxon-name-part taxon-name-part-type="section" reg="Tradescantia">Tradescantia</tp:taxon-name-part> <tp:taxon-name-part taxon-name-part-type="infraspecific-rank">ser.</tp:taxon-name-part> <tp:taxon-name-part taxon-name-part-type="series" reg="Sillamontanae">Sillamontanae</tp:taxon-name-part></tp:taxon-name><comment>D.R.Hunt, Kew Bull. 35(2): 440. 1980, <bold>Syn. nov.</bold> Type species. <tp:taxon-name><tp:taxon-name-part taxon-name-part-type="genus" reg="Tradescantia">Tradescantia</tp:taxon-name-part> <tp:taxon-name-part taxon-name-part-type="species" reg="sillamontana">sillamontana</tp:taxon-name-part></tp:taxon-name> Matuda</comment></tp:nomenclature-citation><tp:nomenclature-citation><tp:taxon-name>
                <tp:taxon-name-part taxon-name-part-type="genus" reg="Tradescantia">Tradescantia</tp:taxon-name-part> <tp:taxon-name-part taxon-name-part-type="infraspecific-rank">sect.</tp:taxon-name-part> <tp:taxon-name-part taxon-name-part-type="section" reg="Tradescantia">Tradescantia</tp:taxon-name-part> <tp:taxon-name-part taxon-name-part-type="infraspecific-rank">ser.</tp:taxon-name-part> <tp:taxon-name-part taxon-name-part-type="series" reg="Orchidophyllae">Orchidophyllae</tp:taxon-name-part></tp:taxon-name><comment>D.R.Hunt, Kew Bull. 35(2): 441. 1980, <bold>Syn. nov.</bold> Type species. <tp:taxon-name><tp:taxon-name-part taxon-name-part-type="genus" reg="Tradescantia">Tradescantia</tp:taxon-name-part> <tp:taxon-name-part taxon-name-part-type="species" reg="orchidophylla">orchidophylla</tp:taxon-name-part></tp:taxon-name> Rose &amp; Hemsl.</comment></tp:nomenclature-citation></tp:nomenclature-citation-list></tp:nomenclature><tp:treatment-sec sec-type="description" id="SECID0EERFK"><title>Description.</title><p>
            <italic>Herbs</italic> geophytes, base definite, perennial, succulent, terrestrial or rupicolous. <italic>Roots</italic> thick, tuberous. <italic>Stems</italic> erect, sometimes prostrate with ascending apex, succulent, little branched to densely branched, rarely unbranched, rooting at the basal nodes, sometimes rooting at the distal ones when they touch the substrate. <italic>Leaves</italic> sessile; spirally-alternate, rarely distichously-alternate, evenly distributed along the stem or congested at the apex of the stems; sheaths closed; blades falcate and/or complicate, base symmetric, midvein conspicuous to inconspicuous, adaxially impressed, abaxially prominent, rounded, secondary veins conspicuous or inconspicuous. <italic><tp:taxon-name><tp:taxon-name-part taxon-name-part-type="genus" reg="Synflorescences">Synflorescences</tp:taxon-name-part></tp:taxon-name></italic> terminal in the distal portion of the stems, composed of a solitary main florescence. <italic>Inflorescences (main florescences)</italic> consisting of a pedunculate double-cincinni fused back to back; inflorescence bract hyaline, tubular, inconspicuous; peduncle bracts absent; supernumerary bracts absent; cincinni bracts leaf-like, unequal to each other, saccate, conduplicate, free, overlapping each other; bracteoles expanded, imbricate or completely involving the cincinnus, linear-triangular to triangular or flabellate, hyaline. <italic>Flowers</italic> bisexual, actinomorphic, tubular, floral tube infundibuliform to hypocrateriform or campanulate; pedicel gibbous at apex, straight at anthesis and pre-anthesis, deflexed at post-anthesis; sepals equal, free, membranous, elliptic to broadly elliptic, not dorsally keeled, apex acute; petals sessile or clawed, equal, free to conate, blade elliptic to ovate to broadly ovate or rhomboid to broadly obovoid to obovoid, flat, base cuneate to obtuse, margin entire, apex acute to obtuse; stamens 6, arranged in two series, equal, filaments epipetalous, straight at anthesis and post-anthesis, glabrous to medially sparsely bearded with moniliform hairs, when present hairs shorter than the stamens, variously colored, anthers with connective quadrangular to rectangular, rarely rhomboid, yellow, anther sacs C-shaped, rarely ellipsoid, yellow, pollen yellow; ovary glabrous or pubescent, locules 2-ovulate, style straight at anthesis and post-anthesis, <!--PageBreak--><!--PageBreak-->variously colored, cylindrical at base, cylindrical to obconical at the apex, stigma capitate to trilobate, pistil the same length as the stamens. <italic>Capsules</italic> subglobose to globose, light to medium brown when mature, glabrous or pubescent, loculicidal, 3-valved, sometimes apiculate due to persistent style base. <italic>Seeds</italic> exarillate, 1–2 per locule, ellipsoid to narrowly trigonal, ventrally flattened, not cleft towards the embryotega, testa scrobiculate to rugose, with ridges radiating from the embryotega, embryotega dorsal, conspicuous, with a prominent apicule.</p></tp:treatment-sec><tp:treatment-sec sec-type="habitat" id="SECID0EESFK"><title>Habitat, distribution and ecology.</title><p>
            <tp:taxon-name><tp:taxon-name-part taxon-name-part-type="genus" reg="Tradescantia">Tradescantia</tp:taxon-name-part> <tp:taxon-name-part taxon-name-part-type="infraspecific-rank">subg.</tp:taxon-name-part> <tp:taxon-name-part taxon-name-part-type="subgenus" reg="Setcreasea">Setcreasea</tp:taxon-name-part></tp:taxon-name> is restricted to southern USA and Mexico (Fig. <xref ref-type="fig" rid="F11">11</xref>). Its species are generally related to rocky outcrops and open dry areas. This is reflected in its species with tuberous roots and succulent vegetative organs.</p></tp:treatment-sec><tp:treatment-sec sec-type="Included species" id="SECID0E2SFK"><title>Included species.</title><p>This subgenus is composed by 10 species: <italic><tp:taxon-name><tp:taxon-name-part taxon-name-part-type="genus" reg="Tradescantia">Tradescantia</tp:taxon-name-part> <tp:taxon-name-part taxon-name-part-type="species" reg="brevifolia">brevifolia</tp:taxon-name-part></tp:taxon-name></italic> (Torr.) Rose, <italic><tp:taxon-name><tp:taxon-name-part taxon-name-part-type="genus" reg="Tradescantia">T.</tp:taxon-name-part> <tp:taxon-name-part taxon-name-part-type="species" reg="buckleyi">buckleyi</tp:taxon-name-part></tp:taxon-name></italic> (I.M.Johnst.) D.R.Hunt, <italic><tp:taxon-name><tp:taxon-name-part taxon-name-part-type="genus" reg="Tradescantia">T.</tp:taxon-name-part> <tp:taxon-name-part taxon-name-part-type="species" reg="hirta">hirta</tp:taxon-name-part></tp:taxon-name></italic> D.R.Hunt, <italic><tp:taxon-name><tp:taxon-name-part taxon-name-part-type="genus" reg="Tradescantia">T.</tp:taxon-name-part> <tp:taxon-name-part taxon-name-part-type="species" reg="leiandra">leiandra</tp:taxon-name-part></tp:taxon-name></italic> Torr., <italic><tp:taxon-name><tp:taxon-name-part taxon-name-part-type="genus" reg="Tradescantia">T.</tp:taxon-name-part> <tp:taxon-name-part taxon-name-part-type="species" reg="mirandae">mirandae</tp:taxon-name-part></tp:taxon-name></italic> Matuda, <italic><tp:taxon-name><tp:taxon-name-part taxon-name-part-type="genus" reg="Tradescantia">T.</tp:taxon-name-part> <tp:taxon-name-part taxon-name-part-type="species" reg="orchidophylla">orchidophylla</tp:taxon-name-part></tp:taxon-name></italic> Rose &amp; Hemsl., <italic><tp:taxon-name><tp:taxon-name-part taxon-name-part-type="genus" reg="Tradescantia">T.</tp:taxon-name-part> <tp:taxon-name-part taxon-name-part-type="species" reg="pallida">pallida</tp:taxon-name-part></tp:taxon-name></italic> (Rose) D.R.Hunt, <italic><tp:taxon-name><tp:taxon-name-part taxon-name-part-type="genus" reg="Tradescantia">T.</tp:taxon-name-part> <tp:taxon-name-part taxon-name-part-type="species" reg="pygmaea">pygmaea</tp:taxon-name-part></tp:taxon-name></italic> D.R.Hunt, <italic><tp:taxon-name><tp:taxon-name-part taxon-name-part-type="genus" reg="Tradescantia">T.</tp:taxon-name-part> <tp:taxon-name-part taxon-name-part-type="species" reg="rozynskii">rozynskii</tp:taxon-name-part></tp:taxon-name></italic> Matuda, and <italic><tp:taxon-name><tp:taxon-name-part taxon-name-part-type="genus" reg="Tradescantia">T.</tp:taxon-name-part> <tp:taxon-name-part taxon-name-part-type="species" reg="sillamontana">sillamontana</tp:taxon-name-part></tp:taxon-name></italic> Matuda.</p></tp:treatment-sec><tp:treatment-sec sec-type="comments" id="SECID0EPWFK"><title>Comments.</title><p>
            <tp:taxon-name><tp:taxon-name-part taxon-name-part-type="genus" reg="Tradescantia">Tradescantia</tp:taxon-name-part> <tp:taxon-name-part taxon-name-part-type="infraspecific-rank">subg.</tp:taxon-name-part> <tp:taxon-name-part taxon-name-part-type="subgenus" reg="Setcreasea">Setcreasea</tp:taxon-name-part></tp:taxon-name> comprises succulent plants with complicate leaves (Fig. <xref ref-type="fig" rid="F13">13A–F</xref>), tubular flowers (generally sympetalous and epipetalous; Fig13D, G–H, J–K) and filaments that range from glabrous to sparsely barbate with short moniliform hairs (Fig. <xref ref-type="fig" rid="F13">13H, J, K</xref>). This group was thoroughly studied and almost completely monographed by <xref ref-type="bibr" rid="B42">Hunt (1975)</xref>, with only four of its currently accepted species not included in the key. Its morphology is considerably homogeneous, with species related with the commonly cultivated <italic><tp:taxon-name><tp:taxon-name-part taxon-name-part-type="genus" reg="Tradescantia">T.</tp:taxon-name-part> <tp:taxon-name-part taxon-name-part-type="species" reg="pallida">pallida</tp:taxon-name-part></tp:taxon-name></italic> forming a species complex (Fig. <xref ref-type="fig" rid="F13">13A, E, G, K</xref>). <tp:taxon-name><tp:taxon-name-part taxon-name-part-type="genus" reg="Tradescantia">Tradescantia</tp:taxon-name-part> <tp:taxon-name-part taxon-name-part-type="infraspecific-rank">sect.</tp:taxon-name-part> <tp:taxon-name-part taxon-name-part-type="section" reg="Tradescantia">Tradescantia</tp:taxon-name-part> <tp:taxon-name-part taxon-name-part-type="infraspecific-rank">ser.</tp:taxon-name-part> <tp:taxon-name-part taxon-name-part-type="series" reg="Sillamontanae">Sillamontanae</tp:taxon-name-part></tp:taxon-name> was differentiated from <tp:taxon-name><tp:taxon-name-part taxon-name-part-type="genus" reg="Tradescantia">T.</tp:taxon-name-part> <tp:taxon-name-part taxon-name-part-type="infraspecific-rank">sect.</tp:taxon-name-part> <tp:taxon-name-part taxon-name-part-type="section" reg="Setcreasea">Setcreasea</tp:taxon-name-part></tp:taxon-name> by <xref ref-type="bibr" rid="B44">Hunt (1980)</xref> by the free petals and stamens (Fig. <xref ref-type="fig" rid="F13">13J</xref>), and densely lanate leaves (Fig. <xref ref-type="fig" rid="F13">13D, F</xref>); while <tp:taxon-name><tp:taxon-name-part taxon-name-part-type="genus" reg="Tradescantia">T.</tp:taxon-name-part> <tp:taxon-name-part taxon-name-part-type="infraspecific-rank">sect.</tp:taxon-name-part> <tp:taxon-name-part taxon-name-part-type="section" reg="Tradescantia">Tradescantia</tp:taxon-name-part> <tp:taxon-name-part taxon-name-part-type="infraspecific-rank">ser.</tp:taxon-name-part> <tp:taxon-name-part taxon-name-part-type="series" reg="Orchidophyllae">Orchidophyllae</tp:taxon-name-part></tp:taxon-name> was differentiated by its free petals and stamens, and generally rotund leaves congested in a rosette. Nevertheless, these two groups share all the diagnostic features of <tp:taxon-name><tp:taxon-name-part taxon-name-part-type="genus" reg="Tradescantia">T.</tp:taxon-name-part> <tp:taxon-name-part taxon-name-part-type="infraspecific-rank">subg.</tp:taxon-name-part> <tp:taxon-name-part taxon-name-part-type="subgenus" reg="Setcreasea">Setcreasea</tp:taxon-name-part></tp:taxon-name> (i.e. tubular flowers, pedicel the same length as the floral buds, hyaline sepals, fused and clawed petals, and epipetalous stamens), and there seems to be no good reason for treating them as separate groups inside <tp:taxon-name><tp:taxon-name-part taxon-name-part-type="genus" reg="Tradescantia">T.</tp:taxon-name-part> <tp:taxon-name-part taxon-name-part-type="infraspecific-rank">subg.</tp:taxon-name-part> <tp:taxon-name-part taxon-name-part-type="subgenus" reg="Setcreasea">Setcreasea</tp:taxon-name-part></tp:taxon-name>. Furthermore, in the majority rule topology (Fig. <xref ref-type="fig" rid="F4">4A</xref>), these species are nested deep within <tp:taxon-name><tp:taxon-name-part taxon-name-part-type="genus" reg="Tradescantia">T.</tp:taxon-name-part> <tp:taxon-name-part taxon-name-part-type="infraspecific-rank">subg.</tp:taxon-name-part> <tp:taxon-name-part taxon-name-part-type="subgenus" reg="Setcreasea">Setcreasea</tp:taxon-name-part></tp:taxon-name> and there is no way to recognize them as separate groups, without creating other non-monophyletic groups inside the subgenus. The peculiar-looking <italic><tp:taxon-name><tp:taxon-name-part taxon-name-part-type="genus" reg="Tradescantia">T.</tp:taxon-name-part> <tp:taxon-name-part taxon-name-part-type="species" reg="hirta">hirta</tp:taxon-name-part></tp:taxon-name></italic> (Fig. <xref ref-type="fig" rid="F13">13C, H</xref>), was originally included by <xref ref-type="bibr" rid="B42">Hunt (1975)</xref> in his <tp:taxon-name><tp:taxon-name-part taxon-name-part-type="genus" reg="Tradescantia">T.</tp:taxon-name-part> <tp:taxon-name-part taxon-name-part-type="infraspecific-rank">sect.</tp:taxon-name-part> <tp:taxon-name-part taxon-name-part-type="section" reg="Setcreasea">Setcreasea</tp:taxon-name-part></tp:taxon-name>, and is morphologically very similar to <italic><tp:taxon-name><tp:taxon-name-part taxon-name-part-type="genus" reg="Tradescantia">T.</tp:taxon-name-part> <tp:taxon-name-part taxon-name-part-type="species" reg="mirandae">mirandae</tp:taxon-name-part></tp:taxon-name></italic>, differing primarily in leaf shape and androecium morphology. Furthermore, <italic><tp:taxon-name><tp:taxon-name-part taxon-name-part-type="genus" reg="Tradescantia">T.</tp:taxon-name-part> <tp:taxon-name-part taxon-name-part-type="species" reg="rozynskii">rozynskii</tp:taxon-name-part></tp:taxon-name></italic> (Fig. <xref ref-type="fig" rid="F13">13D</xref>) and <italic><tp:taxon-name><tp:taxon-name-part taxon-name-part-type="genus" reg="Tradescantia">T.</tp:taxon-name-part> <tp:taxon-name-part taxon-name-part-type="species" reg="sillamontana">sillamontana</tp:taxon-name-part></tp:taxon-name></italic> (Fig. <xref ref-type="fig" rid="F13">13F, I, J</xref>) can only be differentiated from the <italic><tp:taxon-name><tp:taxon-name-part taxon-name-part-type="genus" reg="Tradescantia">T.</tp:taxon-name-part> <tp:taxon-name-part taxon-name-part-type="species" reg="pallida">pallida</tp:taxon-name-part></tp:taxon-name></italic> species complex due to their lanate indumentum covering the entire leaf-blade, and lack of clawed petals. Aside from that, these plants are morphologically very similar (see Fig. <xref ref-type="fig" rid="F13">13</xref>). <italic><tp:taxon-name><tp:taxon-name-part taxon-name-part-type="genus" reg="Tradescantia">Tradescantia</tp:taxon-name-part> <tp:taxon-name-part taxon-name-part-type="species" reg="orchidophylla">orchidophylla</tp:taxon-name-part></tp:taxon-name></italic> is the morphologically most discrepant species in the subgenus, due to its wide leaf-blades and very long pedicels. Nonetheless, this morphology could be easily explained as a return to understory environments. Despite being placed by <xref ref-type="bibr" rid="B42">Hunt (1975)</xref> in a separate <!--PageBreak-->section, <italic><tp:taxon-name><tp:taxon-name-part taxon-name-part-type="genus" reg="Tradescantia">T.</tp:taxon-name-part> <tp:taxon-name-part taxon-name-part-type="species" reg="pygmaea">pygmaea</tp:taxon-name-part></tp:taxon-name></italic> is undeniably similar to the species from the <italic><tp:taxon-name><tp:taxon-name-part taxon-name-part-type="genus" reg="Tradescantia">T.</tp:taxon-name-part> <tp:taxon-name-part taxon-name-part-type="species" reg="pallida">pallida</tp:taxon-name-part></tp:taxon-name></italic> species complex. Besides the obvious stature difference (hence the species’ name; Fig. <xref ref-type="fig" rid="F13">13B</xref>), and the thicker tuberous roots, the only marking morphological difference between it and the species from the <italic><tp:taxon-name><tp:taxon-name-part taxon-name-part-type="genus" reg="Tradescantia">T.</tp:taxon-name-part> <tp:taxon-name-part taxon-name-part-type="species" reg="pallida">pallida</tp:taxon-name-part></tp:taxon-name></italic> complex is the shape of the connectives and anthers sacs that are sagittate and elliptic, similar to the ones of <italic><tp:taxon-name><tp:taxon-name-part taxon-name-part-type="genus" reg="Tradescantia">T.</tp:taxon-name-part> <tp:taxon-name-part taxon-name-part-type="species" reg="mirandae">mirandae</tp:taxon-name-part></tp:taxon-name></italic>.</p><fig id="F13" position="float" orientation="portrait"><label>Figure 13.</label><caption><p>
                <tp:taxon-name><tp:taxon-name-part taxon-name-part-type="genus" reg="Tradescantia">Tradescantia</tp:taxon-name-part> <tp:taxon-name-part taxon-name-part-type="infraspecific-rank">subg.</tp:taxon-name-part> <tp:taxon-name-part taxon-name-part-type="subgenus" reg="Setcreasea">Setcreasea</tp:taxon-name-part></tp:taxon-name> (K.Schum. &amp; Sydow) M.Pell. <bold>A–D</bold> habit: <bold>A</bold> prostrate habit with ascending apex to <italic><tp:taxon-name><tp:taxon-name-part taxon-name-part-type="genus" reg="Tradescantia">T.</tp:taxon-name-part> <tp:taxon-name-part taxon-name-part-type="species" reg="buckleyi">buckleyi</tp:taxon-name-part></tp:taxon-name></italic> (I.M.Johnst.) D.R.Hunt <bold>B</bold> the dwarf habit of <italic><tp:taxon-name><tp:taxon-name-part taxon-name-part-type="genus" reg="Tradescantia">T.</tp:taxon-name-part> <tp:taxon-name-part taxon-name-part-type="species" reg="pygmaea">pygmaea</tp:taxon-name-part></tp:taxon-name></italic> D.R.Hunt <bold>C</bold> erect habit of <italic><tp:taxon-name><tp:taxon-name-part taxon-name-part-type="genus" reg="Tradescantia">T.</tp:taxon-name-part> <tp:taxon-name-part taxon-name-part-type="species" reg="hirta">hirta</tp:taxon-name-part></tp:taxon-name></italic> D.R.Hunt <bold>D</bold> habit of <italic><tp:taxon-name><tp:taxon-name-part taxon-name-part-type="genus" reg="Tradescantia">T.</tp:taxon-name-part> <tp:taxon-name-part taxon-name-part-type="species" reg="rozynskii">rozynskii</tp:taxon-name-part></tp:taxon-name></italic> Matuda, showing the spirally-alternate and strongly complicate leaves <bold>E–F</bold> leaves: <bold>E</bold> young leaf of <italic><tp:taxon-name><tp:taxon-name-part taxon-name-part-type="genus" reg="Tradescantia">T.</tp:taxon-name-part> <tp:taxon-name-part taxon-name-part-type="species" reg="pallida">pallida</tp:taxon-name-part></tp:taxon-name></italic> (Rose) D.R.Hunt cv. <italic><tp:taxon-name><tp:taxon-name-part taxon-name-part-type="genus" reg="Purpurea">Purpurea</tp:taxon-name-part></tp:taxon-name></italic>, showing the glabrous leaves with lanate hairs at the margin <bold>F</bold> branch of <italic><tp:taxon-name><tp:taxon-name-part taxon-name-part-type="genus" reg="Tradescantia">T.</tp:taxon-name-part> <tp:taxon-name-part taxon-name-part-type="species" reg="sillamontana">sillamontana</tp:taxon-name-part></tp:taxon-name></italic> Matuda, showing the distichously-alternate leaves, densely covered by lanate hairs <bold>G–H</bold> inflorescence: <bold>G</bold> main florescence of <italic><tp:taxon-name><tp:taxon-name-part taxon-name-part-type="genus" reg="Tradescantia">T.</tp:taxon-name-part> <tp:taxon-name-part taxon-name-part-type="species" reg="brevifolia">brevifolia</tp:taxon-name-part></tp:taxon-name></italic> <bold>H</bold> inflorescence of <italic><tp:taxon-name><tp:taxon-name-part taxon-name-part-type="genus" reg="Tradescantia">T.</tp:taxon-name-part> <tp:taxon-name-part taxon-name-part-type="species" reg="hirta">hirta</tp:taxon-name-part></tp:taxon-name></italic> <bold>I</bold> post-anthesis flower of <italic><tp:taxon-name><tp:taxon-name-part taxon-name-part-type="genus" reg="Tradescantia">T.</tp:taxon-name-part> <tp:taxon-name-part taxon-name-part-type="species" reg="sillamontana">sillamontana</tp:taxon-name-part></tp:taxon-name></italic>, showing the hyaline sepals. <bold>J–K</bold> flowers: <bold>J</bold> front view of a flower of <italic><tp:taxon-name><tp:taxon-name-part taxon-name-part-type="genus" reg="Tradescantia">T.</tp:taxon-name-part> <tp:taxon-name-part taxon-name-part-type="species" reg="sillamonata">sillamonata</tp:taxon-name-part></tp:taxon-name></italic> <bold>K</bold> front view of a flower of <italic><tp:taxon-name><tp:taxon-name-part taxon-name-part-type="genus" reg="Tradescantia">T.</tp:taxon-name-part> <tp:taxon-name-part taxon-name-part-type="species" reg="pallida">pallida</tp:taxon-name-part></tp:taxon-name></italic> <bold>L</bold> anther of <italic><tp:taxon-name><tp:taxon-name-part taxon-name-part-type="genus" reg="Tradescantia">T.</tp:taxon-name-part> <tp:taxon-name-part taxon-name-part-type="species" reg="pallida">pallida</tp:taxon-name-part></tp:taxon-name></italic>, showing the quadrangular connective and C-shaped anther sacs <bold>M</bold> style of <italic><tp:taxon-name><tp:taxon-name-part taxon-name-part-type="genus" reg="Tradescantia">T.</tp:taxon-name-part> <tp:taxon-name-part taxon-name-part-type="species" reg="pallida">pallida</tp:taxon-name-part></tp:taxon-name></italic>, showing the trilobate stigma. <bold>A</bold> by J.M. Jenkins, <bold>B</bold> by M. Egger, <bold>C</bold> by J.-P. Piquet, <bold>D</bold> by J. Vích, <bold>E, I–M</bold> by M.O.O. Pellegrini, <bold>F</bold> by D. Stang, <bold>G</bold> by K. Yatskievych, and <bold>H</bold> by O. Peri.</p></caption><graphic xmlns:xlink="http://www.w3.org/1999/xlink" xlink:href="phytokeys-89-011-g013.jpg" position="float" orientation="portrait" xlink:type="simple" id="oo_164513.jpg"/></fig></tp:treatment-sec><tp:treatment-sec><!--Section generated to contain objects referenced in tp:taxon-treatment.--><fig id="F6" position="float" orientation="portrait"><label>Figure 6.</label><caption><p>Floral morphology of subtribe <tp:taxon-name><tp:taxon-name-part taxon-name-part-type="subtribe">Tradescantiinae</tp:taxon-name-part></tp:taxon-name> <italic>s.l.</italic> <bold>A</bold> <italic><tp:taxon-name><tp:taxon-name-part taxon-name-part-type="genus" reg="Tinantia">Tinantia</tp:taxon-name-part></tp:taxon-name></italic> Scheidw <bold>B</bold> <italic><tp:taxon-name><tp:taxon-name-part taxon-name-part-type="genus" reg="Thyrsanthemum">Thyrsanthemum</tp:taxon-name-part></tp:taxon-name></italic> Pichon <bold>C</bold> <italic><tp:taxon-name><tp:taxon-name-part taxon-name-part-type="genus" reg="Weldenia">Weldenia</tp:taxon-name-part></tp:taxon-name></italic> Schult.f. <bold>D–I</bold> <italic><tp:taxon-name><tp:taxon-name-part taxon-name-part-type="genus" reg="Callisia">Callisia</tp:taxon-name-part></tp:taxon-name></italic> Loefl. <italic>s.l.</italic>: <bold>D</bold> <italic><tp:taxon-name><tp:taxon-name-part taxon-name-part-type="genus" reg="Cuthbertia">Cuthbertia</tp:taxon-name-part></tp:taxon-name></italic> Small <bold>E</bold> <italic><tp:taxon-name><tp:taxon-name-part taxon-name-part-type="genus" reg="Aploleia">Aploleia</tp:taxon-name-part></tp:taxon-name></italic> Raf. (i.e. <tp:taxon-name><tp:taxon-name-part taxon-name-part-type="genus" reg="Callisia">C.</tp:taxon-name-part> <tp:taxon-name-part taxon-name-part-type="infraspecific-rank">sect.</tp:taxon-name-part> <tp:taxon-name-part taxon-name-part-type="section" reg="Leptocallisia">Leptocallisia</tp:taxon-name-part></tp:taxon-name> <italic>s.s.</italic>) <bold>F</bold> <italic><tp:taxon-name><tp:taxon-name-part taxon-name-part-type="genus" reg="Callisia">Callisia</tp:taxon-name-part></tp:taxon-name></italic> <italic>s.s.</italic> (i.e. <tp:taxon-name><tp:taxon-name-part taxon-name-part-type="genus" reg="Callisia">C.</tp:taxon-name-part> <tp:taxon-name-part taxon-name-part-type="infraspecific-rank">sect.</tp:taxon-name-part> <tp:taxon-name-part taxon-name-part-type="section" reg="Callisia">Callisia</tp:taxon-name-part></tp:taxon-name>) <bold>G</bold> <tp:taxon-name><tp:taxon-name-part taxon-name-part-type="genus" reg="Callisia">Callisia</tp:taxon-name-part> <tp:taxon-name-part taxon-name-part-type="infraspecific-rank">sect.</tp:taxon-name-part> <tp:taxon-name-part taxon-name-part-type="section" reg="Brachyphylla">Brachyphylla</tp:taxon-name-part></tp:taxon-name> D.R.Hunt <bold>H</bold> <italic><tp:taxon-name><tp:taxon-name-part taxon-name-part-type="genus" reg="Hadrodemas">Hadrodemas</tp:taxon-name-part></tp:taxon-name></italic> H.E.Moore (i.e. <tp:taxon-name><tp:taxon-name-part taxon-name-part-type="genus" reg="Callisia">C.</tp:taxon-name-part> <tp:taxon-name-part taxon-name-part-type="infraspecific-rank">sect.</tp:taxon-name-part> <tp:taxon-name-part taxon-name-part-type="section" reg="Hadrodemas">Hadrodemas</tp:taxon-name-part></tp:taxon-name>) <bold>I–J</bold> <italic><tp:taxon-name><tp:taxon-name-part taxon-name-part-type="genus" reg="Tripogandra">Tripogandra</tp:taxon-name-part></tp:taxon-name></italic> Raf. <italic>s.l.</italic>: <bold>I</bold> <tp:taxon-name><tp:taxon-name-part taxon-name-part-type="genus" reg="Callisia">Callisia</tp:taxon-name-part> <tp:taxon-name-part taxon-name-part-type="infraspecific-rank">sect.</tp:taxon-name-part> <tp:taxon-name-part taxon-name-part-type="section" reg="Leptocallisia">Leptocallisia</tp:taxon-name-part></tp:taxon-name> <italic>pro parte</italic> <bold>J</bold> <italic><tp:taxon-name><tp:taxon-name-part taxon-name-part-type="genus" reg="Tripogandra">Tripogandra</tp:taxon-name-part></tp:taxon-name></italic> <italic>s.s.</italic> <bold>K–L</bold> <italic><tp:taxon-name><tp:taxon-name-part taxon-name-part-type="genus" reg="Elasis">Elasis</tp:taxon-name-part></tp:taxon-name></italic> D.R.Hunt: <bold>K</bold> <italic><tp:taxon-name><tp:taxon-name-part taxon-name-part-type="genus" reg="Elasis">E.</tp:taxon-name-part> <tp:taxon-name-part taxon-name-part-type="species" reg="hirsuta">hirsuta</tp:taxon-name-part></tp:taxon-name></italic> (Kunth) D.R.Hunt <bold>L</bold> <italic><tp:taxon-name><tp:taxon-name-part taxon-name-part-type="genus" reg="Elasis">E.</tp:taxon-name-part> <tp:taxon-name-part taxon-name-part-type="species" reg="guatemalensis">guatemalensis</tp:taxon-name-part></tp:taxon-name></italic> C.B.Clarke <italic>ex</italic> Donn.Sm.) M.Pell <bold>M</bold> <italic><tp:taxon-name><tp:taxon-name-part taxon-name-part-type="genus" reg="Matudanthus">Matudanthus</tp:taxon-name-part></tp:taxon-name></italic> D.R.Hunt <bold>N</bold> <italic><tp:taxon-name><tp:taxon-name-part taxon-name-part-type="genus" reg="Gibasis">Gibasis</tp:taxon-name-part></tp:taxon-name></italic> Raf. <bold>O–T</bold> <italic><tp:taxon-name><tp:taxon-name-part taxon-name-part-type="genus" reg="Tradescantia">Tradescantia</tp:taxon-name-part></tp:taxon-name></italic> L. emend. M.Pell.: <bold>O</bold> <tp:taxon-name><tp:taxon-name-part taxon-name-part-type="genus" reg="Tradescantia">T.</tp:taxon-name-part> <tp:taxon-name-part taxon-name-part-type="infraspecific-rank">subg.</tp:taxon-name-part> <tp:taxon-name-part taxon-name-part-type="subgenus" reg="Austrotradescantia">Austrotradescantia</tp:taxon-name-part></tp:taxon-name> <bold>P–Q</bold> <tp:taxon-name><tp:taxon-name-part taxon-name-part-type="genus" reg="Tradescantia">T.</tp:taxon-name-part> <tp:taxon-name-part taxon-name-part-type="infraspecific-rank">subg.</tp:taxon-name-part> <tp:taxon-name-part taxon-name-part-type="subgenus" reg="Campelia">Campelia</tp:taxon-name-part></tp:taxon-name> <bold>R</bold> <tp:taxon-name><tp:taxon-name-part taxon-name-part-type="genus" reg="Tradescantia">T.</tp:taxon-name-part> <tp:taxon-name-part taxon-name-part-type="infraspecific-rank">subg.</tp:taxon-name-part> <tp:taxon-name-part taxon-name-part-type="subgenus" reg="Mandonia">Mandonia</tp:taxon-name-part></tp:taxon-name> <bold>S</bold> <tp:taxon-name><tp:taxon-name-part taxon-name-part-type="genus" reg="Tradescantia">T.</tp:taxon-name-part> <tp:taxon-name-part taxon-name-part-type="infraspecific-rank">subg.</tp:taxon-name-part> <tp:taxon-name-part taxon-name-part-type="subgenus" reg="Setcreasea">Setcreasea</tp:taxon-name-part></tp:taxon-name> <bold>T</bold> <tp:taxon-name><tp:taxon-name-part taxon-name-part-type="genus" reg="Tradescantia">T.</tp:taxon-name-part> <tp:taxon-name-part taxon-name-part-type="infraspecific-rank">subg.</tp:taxon-name-part> <tp:taxon-name-part taxon-name-part-type="subgenus" reg="Tradescantia">Tradescantia</tp:taxon-name-part></tp:taxon-name>. <bold>A</bold> by E. Barbier, <bold>B, L, P</bold> by P. Acevedo-Rodriguez, <bold>C</bold> by S. Cross, <bold>D</bold> by D. Rankin, <bold>E</bold> by J. Amith, <bold>F, J, N–O, Q–T</bold> by M.O.O. Pellegrini, <bold>G</bold> by S. Eduardo, <bold>H</bold> by C. Willemsen, <bold>I</bold> by B.E. Hammel, <bold>K</bold> by A. Kay, and <bold>M</bold> by A. Garcia Mendoza.</p></caption><graphic xmlns:xlink="http://www.w3.org/1999/xlink" xlink:href="phytokeys-89-011-g006.jpg" position="float" orientation="portrait" xlink:type="simple" id="oo_164505.jpg"/></fig><fig id="F11" position="float" orientation="portrait"><label>Figure 11.</label><caption><p>Distribution of <tp:taxon-name><tp:taxon-name-part taxon-name-part-type="genus" reg="Tradescantia">Tradescantia</tp:taxon-name-part> <tp:taxon-name-part taxon-name-part-type="infraspecific-rank">subg.</tp:taxon-name-part> <tp:taxon-name-part taxon-name-part-type="subgenus" reg="Mandonia">Mandonia</tp:taxon-name-part></tp:taxon-name> (D.R.Hunt) M.Pell. in yellow, of <tp:taxon-name><tp:taxon-name-part taxon-name-part-type="genus" reg="Tradescantia">T.</tp:taxon-name-part> <tp:taxon-name-part taxon-name-part-type="infraspecific-rank">subg.</tp:taxon-name-part> <tp:taxon-name-part taxon-name-part-type="subgenus" reg="Setcreasea">Setcreasea</tp:taxon-name-part></tp:taxon-name> (K.Schum. &amp; Sydow) M.Pell. in green, and <tp:taxon-name><tp:taxon-name-part taxon-name-part-type="genus" reg="Tradescantia">Tradescantia</tp:taxon-name-part> <tp:taxon-name-part taxon-name-part-type="authority">L.</tp:taxon-name-part> <tp:taxon-name-part taxon-name-part-type="infraspecific-rank">subg.</tp:taxon-name-part> <tp:taxon-name-part taxon-name-part-type="subgenus" reg="Tradescantia">Tradescantia</tp:taxon-name-part></tp:taxon-name> in pink.</p></caption><graphic xmlns:xlink="http://www.w3.org/1999/xlink" xlink:href="phytokeys-89-011-g011.jpg" position="float" orientation="portrait" xlink:type="simple" id="oo_164511.jpg"/></fig><fig id="F4" position="float" orientation="portrait"><label>Figure 4.</label><caption><p>Congruence between morphological and molecular datasets. <bold>A</bold>, majority-rule tree showing the sections and series proposed by <xref ref-type="bibr" rid="B42">Hunt (1975</xref>, <xref ref-type="bibr" rid="B44">1980</xref>, <xref ref-type="bibr" rid="B47">1986b</xref>) color-coded; the five newly proposed subgenera are represented by the black bars; <italic><tp:taxon-name><tp:taxon-name-part taxon-name-part-type="genus" reg="Tradescantia">Tradescantia</tp:taxon-name-part> <tp:taxon-name-part taxon-name-part-type="species" reg="guatemalensis">guatemalensis</tp:taxon-name-part></tp:taxon-name></italic> C.B.Clarke <italic>ex</italic> Donn.Sm. is depicted in red, to highlight its placement as sister to <italic><tp:taxon-name><tp:taxon-name-part taxon-name-part-type="genus" reg="Elasis">Elasis</tp:taxon-name-part> <tp:taxon-name-part taxon-name-part-type="species" reg="hirsuta">hirsuta</tp:taxon-name-part></tp:taxon-name></italic> (Kunth) D.R.Hunt; the ● represents <italic><tp:taxon-name><tp:taxon-name-part taxon-name-part-type="genus" reg="Tradescantia">Tradescantia</tp:taxon-name-part></tp:taxon-name></italic> <italic>s.s.</italic>; Bremer Index support values are depicted over the branches, while bootstrap support values are depicted under the branches <bold>B</bold> simplification of the current hypothesis for phylogenetic relationships in tribe <tp:taxon-name><tp:taxon-name-part taxon-name-part-type="tribe">Tradescantieae</tp:taxon-name-part></tp:taxon-name>, based on molecular data. <italic><tp:taxon-name><tp:taxon-name-part taxon-name-part-type="genus" reg="Thyrsanthemum">Thyrsanthemum</tp:taxon-name-part></tp:taxon-name></italic> Pichon and <italic><tp:taxon-name><tp:taxon-name-part taxon-name-part-type="genus" reg="Weldenia">Weldenia</tp:taxon-name-part></tp:taxon-name></italic> Schult.f. are depicted in red since they were not sampled in the present study. Modified from <xref ref-type="bibr" rid="B38">Hertweck and Pires (2014)</xref>.</p></caption><graphic xmlns:xlink="http://www.w3.org/1999/xlink" xlink:href="phytokeys-89-011-g004.jpg" position="float" orientation="portrait" xlink:type="simple" id="oo_164503.jpg"/></fig></tp:treatment-sec><ref-list><ref id="B42"><mixed-citation xmlns:xlink="http://www.w3.org/1999/xlink" xlink:type="simple">
          <person-group><name name-style="western"><surname>Hunt</surname><given-names>DR</given-names></name></person-group> (<year>1975</year>) <article-title>The reunion of <italic><tp:taxon-name><tp:taxon-name-part taxon-name-part-type="genus">Setcreasea</tp:taxon-name-part></tp:taxon-name></italic> and <italic><tp:taxon-name><tp:taxon-name-part taxon-name-part-type="genus">Separotheca</tp:taxon-name-part></tp:taxon-name></italic> with <italic><tp:taxon-name><tp:taxon-name-part taxon-name-part-type="genus">Tradescantia</tp:taxon-name-part></tp:taxon-name></italic>. In: American <tp:taxon-name><tp:taxon-name-part taxon-name-part-type="family">Commelinaceae</tp:taxon-name-part></tp:taxon-name>, Vol. I. Kew Bull.</article-title> <volume>30</volume>(<issue>3</issue>): <fpage>443</fpage>–<lpage>458</lpage>. <ext-link xlink:type="simple" ext-link-type="doi" xlink:href="10.2307/4103068">https://doi.org/10.2307/4103068</ext-link></mixed-citation></ref><ref id="B44"><mixed-citation xmlns:xlink="http://www.w3.org/1999/xlink" xlink:type="simple">
          <person-group><name name-style="western"><surname>Hunt</surname><given-names>DR</given-names></name></person-group> (<year>1980</year>) <article-title>Sections and series in <italic><tp:taxon-name><tp:taxon-name-part taxon-name-part-type="genus">Tradescantia</tp:taxon-name-part></tp:taxon-name></italic>. In: American <tp:taxon-name><tp:taxon-name-part taxon-name-part-type="family">Commelinaceae</tp:taxon-name-part></tp:taxon-name>, vol. IX. Kew Bull.</article-title> <volume>35</volume>(<issue>2</issue>): <fpage>437</fpage>–<lpage>422</lpage>. <ext-link xlink:type="simple" ext-link-type="doi" xlink:href="10.2307/4114596">https://doi.org/10.2307/4114596</ext-link></mixed-citation></ref><ref id="B47"><mixed-citation xmlns:xlink="http://www.w3.org/1999/xlink" xlink:type="simple">
          <person-group><name name-style="western"><surname>Hunt</surname><given-names>DR</given-names></name></person-group> (<year>1986b</year>) <article-title><italic><tp:taxon-name><tp:taxon-name-part taxon-name-part-type="genus">Campelia</tp:taxon-name-part></tp:taxon-name></italic>, <italic><tp:taxon-name><tp:taxon-name-part taxon-name-part-type="genus">Rhoeo</tp:taxon-name-part></tp:taxon-name></italic> and <italic><tp:taxon-name><tp:taxon-name-part taxon-name-part-type="genus">Zebrina</tp:taxon-name-part></tp:taxon-name></italic> united with <italic><tp:taxon-name><tp:taxon-name-part taxon-name-part-type="genus">Tradescantia</tp:taxon-name-part></tp:taxon-name></italic>. In: American <tp:taxon-name><tp:taxon-name-part taxon-name-part-type="family">Commelinaceae</tp:taxon-name-part></tp:taxon-name>, vol. XIII. Kew Bull.</article-title> <volume>41</volume>(<issue>2</issue>): <fpage>401</fpage>–<lpage>405</lpage>. <ext-link xlink:type="simple" ext-link-type="doi" xlink:href="10.2307/4102948">https://doi.org/10.2307/4102948</ext-link></mixed-citation></ref><ref id="B38"><mixed-citation xmlns:xlink="http://www.w3.org/1999/xlink" xlink:type="simple">
          <person-group><name name-style="western"><surname>Hertweck</surname><given-names>KL</given-names></name><name name-style="western"><surname>Pires</surname><given-names>JC</given-names></name></person-group> (<year>2014</year>) <article-title>Systematics and evolution of inflorescence structure in the <italic><tp:taxon-name><tp:taxon-name-part taxon-name-part-type="genus">Tradescantia</tp:taxon-name-part></tp:taxon-name></italic> alliance (<tp:taxon-name><tp:taxon-name-part taxon-name-part-type="family">Commelinaceae</tp:taxon-name-part></tp:taxon-name>).</article-title> <source>Systematic Botany</source> <volume>39</volume>(<issue>1</issue>): <fpage>105</fpage>–<lpage>116</lpage>. <ext-link xlink:type="simple" ext-link-type="doi" xlink:href="10.1600/036364414X677991">https://doi.org/10.1600/036364414X677991</ext-link></mixed-citation></ref></ref-list></tp:taxon-treatment>
