# Supplementary material for: Morphological phylogeny of Tradescantia L. (Commelinaceae) sheds light on a new infrageneric classification for the genus and novelties on the systematics of subtribe Tradescantiinae
Source: PhytoKeys. 2017 Oct 26;(89):11–72. doi: 10.3897/phytokeys.89.20388 (PMC5672149; doi:10.3897/phytokeys.89.20388)
Supplement: XML Treatment for Tradescantia L. subg. Tradescantia [file phytokeys.89.20388-treatment10.xml]

<!DOCTYPE tp:taxon-treatment
  PUBLIC "-//TaxonX//DTD Taxonomic Treatment Publishing DTD v0 20100105//EN" "tax-treatment-NSO.dtd">
<tp:taxon-treatment xmlns:tp="http://www.plazi.org/taxpub"><tp:treatment-meta><kwd-group><label>Taxon classification</label><kwd><named-content xmlns:xlink="http://www.w3.org/1999/xlink" content-type="kingdom">Plantae</named-content></kwd><kwd><named-content xmlns:xlink="http://www.w3.org/1999/xlink" content-type="order">Commelinales</named-content></kwd><kwd><named-content xmlns:xlink="http://www.w3.org/1999/xlink" content-type="family">Commelinaceae</named-content></kwd></kwd-group><mixed-citation publication-type="journal"><person-group><name><surname>Pellegrini</surname><given-names>Marco O. O.</given-names></name></person-group><article-title>Morphological phylogeny of <italic><tp:taxon-name><tp:taxon-name-part taxon-name-part-type="genus" reg="Tradescantia">Tradescantia</tp:taxon-name-part></tp:taxon-name></italic> L. (<tp:taxon-name><tp:taxon-name-part taxon-name-part-type="family">Commelinaceae</tp:taxon-name-part></tp:taxon-name>) sheds light on a new infrageneric classification for the genus and novelties on the systematics of subtribe <tp:taxon-name><tp:taxon-name-part taxon-name-part-type="subtribe">Tradescantiinae</tp:taxon-name-part></tp:taxon-name></article-title><source>PhytoKeys</source><day>26</day><month>10</month><year>2017</year><volume>2017</volume><issue>89</issue><fpage>11</fpage><lpage>72</lpage><pub-id pub-id-type="doi">10.3897/phytokeys.89.20388</pub-id></mixed-citation></tp:treatment-meta><tp:nomenclature><label>2.5.</label><tp:taxon-name>
            <tp:taxon-name-part taxon-name-part-type="genus" reg="Tradescantia">Tradescantia</tp:taxon-name-part>
            <tp:taxon-name-part taxon-name-part-type="authority">L.</tp:taxon-name-part>
            <tp:taxon-name-part taxon-name-part-type="infraspecific-rank">subg.</tp:taxon-name-part>
            <tp:taxon-name-part taxon-name-part-type="subgenus" reg="Tradescantia">Tradescantia</tp:taxon-name-part>
          </tp:taxon-name><xref ref-type="fig" rid="F6">Figs 6T</xref><xref ref-type="fig" rid="F11">, 11</xref><xref ref-type="fig" rid="F14">, 14</xref><tp:nomenclature-citation-list><tp:nomenclature-citation><tp:taxon-name>
                <tp:taxon-name-part taxon-name-part-type="genus" reg="Tradescantia">Tradescantia</tp:taxon-name-part> <tp:taxon-name-part taxon-name-part-type="authority">L.</tp:taxon-name-part> <tp:taxon-name-part taxon-name-part-type="infraspecific-rank">sect.</tp:taxon-name-part> <tp:taxon-name-part taxon-name-part-type="section" reg="Tradescantia">Tradescantia</tp:taxon-name-part></tp:taxon-name><comment><italic>sensu</italic><xref ref-type="bibr" rid="B44">Hunt (1980)</xref>, <italic>pro parte</italic></comment></tp:nomenclature-citation><tp:nomenclature-citation><tp:taxon-name>
                <tp:taxon-name-part taxon-name-part-type="genus" reg="Tradescantia">Tradescantia</tp:taxon-name-part> <tp:taxon-name-part taxon-name-part-type="infraspecific-rank">sect.</tp:taxon-name-part> <tp:taxon-name-part taxon-name-part-type="section" reg="Tradescantia">Tradescantia</tp:taxon-name-part> <tp:taxon-name-part taxon-name-part-type="infraspecific-rank">ser.</tp:taxon-name-part> <tp:taxon-name-part taxon-name-part-type="series" reg="Virginianae">Virginianae</tp:taxon-name-part></tp:taxon-name><comment>D.R.Hunt, Kew Bull. 35(2): 440. 1980, <bold>Syn. nov.</bold> Type species. <tp:taxon-name><tp:taxon-name-part taxon-name-part-type="genus" reg="Tradescantia">Tradescantia</tp:taxon-name-part> <tp:taxon-name-part taxon-name-part-type="species" reg="virginiana">virginiana</tp:taxon-name-part></tp:taxon-name> L.</comment></tp:nomenclature-citation><tp:nomenclature-citation><tp:taxon-name>
                <tp:taxon-name-part taxon-name-part-type="genus" reg="Tradescantia">Tradescantia</tp:taxon-name-part> <tp:taxon-name-part taxon-name-part-type="infraspecific-rank">sect.</tp:taxon-name-part> <tp:taxon-name-part taxon-name-part-type="section" reg="Tradescantia">Tradescantia</tp:taxon-name-part> <tp:taxon-name-part taxon-name-part-type="infraspecific-rank">ser.</tp:taxon-name-part> <tp:taxon-name-part taxon-name-part-type="series" reg="Tuberosae">Tuberosae</tp:taxon-name-part></tp:taxon-name><comment>D.R.Hunt, Kew Bull. 35(2): 441. 1980, <bold>Syn. nov.</bold> Type species. <tp:taxon-name><tp:taxon-name-part taxon-name-part-type="genus" reg="Tradescantia">Tradescantia</tp:taxon-name-part> <tp:taxon-name-part taxon-name-part-type="species" reg="tuberosa">tuberosa</tp:taxon-name-part></tp:taxon-name> Greene (≡ <tp:taxon-name><tp:taxon-name-part taxon-name-part-type="genus" reg="Tradescantia">T.</tp:taxon-name-part> <tp:taxon-name-part taxon-name-part-type="species" reg="pinetorum">pinetorum</tp:taxon-name-part></tp:taxon-name> Greene)</comment></tp:nomenclature-citation><tp:nomenclature-citation><tp:taxon-name>
                <tp:taxon-name-part taxon-name-part-type="genus" reg="Ephemerum">Ephemerum</tp:taxon-name-part>
              </tp:taxon-name><comment>Mill., Gard. Dict. Abr., ed. 4.: 462. 1754, <bold>Syn. nov.</bold> Type species. <tp:taxon-name><tp:taxon-name-part taxon-name-part-type="genus" reg="Ephemerum">Ephemerum</tp:taxon-name-part> <tp:taxon-name-part taxon-name-part-type="species" reg="virginianum">virginianum</tp:taxon-name-part></tp:taxon-name> (L.) Mill. (≡ <tp:taxon-name><tp:taxon-name-part taxon-name-part-type="genus" reg="Tradescantia">Tradescantia</tp:taxon-name-part> <tp:taxon-name-part taxon-name-part-type="species" reg="virginiana">virginiana</tp:taxon-name-part></tp:taxon-name> L.).</comment></tp:nomenclature-citation></tp:nomenclature-citation-list></tp:nomenclature><tp:treatment-sec sec-type="type species" id="SECID0EDNGK"><title>Type species.</title><p>
            <italic><tp:taxon-name><tp:taxon-name-part taxon-name-part-type="genus" reg="Tradescantia">Tradescantia</tp:taxon-name-part> <tp:taxon-name-part taxon-name-part-type="species" reg="virginiana">virginiana</tp:taxon-name-part></tp:taxon-name></italic> L.</p></tp:treatment-sec><tp:treatment-sec sec-type="description" id="SECID0EUNGK"><title>Description.</title><p>
            <italic>Herbs</italic> geophytes, base definite, perennial, sometimes annual, succulent, terrestrial or rupicolous. <italic>Roots</italic> thick, tuberous. <italic>Stems</italic> erect, sometimes prostrate with apex, succulent, unbranched to little branched to branched only at base, rooting at the basal nodes, rarely rooting at the distal ones when they touch the substrate. <italic>Leaves</italic> sessile; spirally-alternate, evenly distributed along the stem, sometimes congested at the apex of the stems; sheaths closed, commonly splitting open at maturity; blades falcate and/or complicate, base symmetric, midvein conspicuous, adaxially impressed, abaxially prominent, rounded, secondary veins conspicuous. <italic><tp:taxon-name><tp:taxon-name-part taxon-name-part-type="genus" reg="Synflorescences">Synflorescences</tp:taxon-name-part></tp:taxon-name></italic> terminal in the distal portion of the stems, composed of a solitary main florescence. <italic>Inflorescences (main florescences)</italic> consisting of a pedunculate double-cincinni fused back to back; inflorescence bract hyaline, tubular, inconspicuous; peduncle bracts absent; supernumerary bracts absent; cincinni bracts leaf-like, unequal to each other, saccate or not, conduplicate, free, overlapping each other; bracteoles expanded, imbricate, linear-triangular to triangular, hyaline. <italic>Flowers</italic> bisexual, actinomorphic, flat; pedicel non-gibbous at apex, straight at anthesis and pre-anthesis, deflexed at post-anthesis; sepals equal, free, membranous, elliptic to broadly elliptic, not dorsally keeled, apex acute; petals sessile, equal, free, blade ovate to broadly ovate or rhomboid to broadly obovoid to obovoid, flat or plicate, base cuneate to obtuse, margin entire, apex acute to obtuse; stamens 6, arranged in two series, equal, filaments free, straight at anthesis and post-anthesis, to medially densely bearded with moniliform hairs, hairs shorter than the stamens, variously colored, anthers with connective quadrangular to rectangular, yellow, anther sacs C-shaped, yellow, pollen yellow; ovary glabrous, locules 2-ovulate, style straight at anthesis and post-anthesis, variously colored, cylindrical at base, ob<!--PageBreak--><!--PageBreak-->conical at the apex, stigma capitate to trilobate, pistil the same length as the stamens. <italic>Capsules</italic> subglobose to globose, light to medium brown when mature, glabrous, loculicidal, 3-valved, sometimes apiculate due to persistent style base. <italic>Seeds</italic> exarillate, 1–2 per locule, ellipsoid to narrowly trigonal, ventrally flattened, not cleft towards the embryotega, testa scrobiculate to rugose, with ridges radiating from the embryotega, embryotega dorsal, conspicuous, with a prominent apicule.</p></tp:treatment-sec><tp:treatment-sec sec-type="habitat" id="SECID0EUOGK"><title>Habitat, distribution and ecology.</title><p>
            <tp:taxon-name><tp:taxon-name-part taxon-name-part-type="genus" reg="Tradescantia">Tradescantia</tp:taxon-name-part> <tp:taxon-name-part taxon-name-part-type="infraspecific-rank">subg.</tp:taxon-name-part> <tp:taxon-name-part taxon-name-part-type="subgenus" reg="Tradescantia">Tradescantia</tp:taxon-name-part></tp:taxon-name> is restricted to Canada, USA and Mexico, but considerably more diverse in the USA (Fig. <xref ref-type="fig" rid="F11">11</xref>). Its species generally grow in open grasslands, pine forests or open rocky areas.</p></tp:treatment-sec><tp:treatment-sec sec-type="Included species" id="SECID0ELPGK"><title>Included species.</title><p>The subgenus includes ca. 30 species, namely: <italic><tp:taxon-name><tp:taxon-name-part taxon-name-part-type="genus" reg="Tradescantia">Tradescantia</tp:taxon-name-part> <tp:taxon-name-part taxon-name-part-type="species" reg="bracteata">bracteata</tp:taxon-name-part></tp:taxon-name></italic> Small <italic>ex</italic> Britton, <italic><tp:taxon-name><tp:taxon-name-part taxon-name-part-type="genus" reg="Tradescantia">T.</tp:taxon-name-part> <tp:taxon-name-part taxon-name-part-type="species" reg="cirrifera">cirrifera</tp:taxon-name-part></tp:taxon-name></italic> Mart., <italic><tp:taxon-name><tp:taxon-name-part taxon-name-part-type="genus" reg="Tradescantia">T.</tp:taxon-name-part> <tp:taxon-name-part taxon-name-part-type="species" reg="edwardsiana">edwardsiana</tp:taxon-name-part></tp:taxon-name></italic> Tharp, <italic><tp:taxon-name><tp:taxon-name-part taxon-name-part-type="genus" reg="Tradescantia">T.</tp:taxon-name-part> <tp:taxon-name-part taxon-name-part-type="species" reg="ernestiana">ernestiana</tp:taxon-name-part></tp:taxon-name></italic> E.S.Anderson &amp; Woodson, <italic><tp:taxon-name><tp:taxon-name-part taxon-name-part-type="genus" reg="Tradescantia">T.</tp:taxon-name-part> <tp:taxon-name-part taxon-name-part-type="species" reg="gigantea">gigantea</tp:taxon-name-part></tp:taxon-name></italic> Rose, <italic><tp:taxon-name><tp:taxon-name-part taxon-name-part-type="genus" reg="Tradescantia">T.</tp:taxon-name-part> <tp:taxon-name-part taxon-name-part-type="species" reg="gypsophila">gypsophila</tp:taxon-name-part></tp:taxon-name></italic> B.L.Turner, <italic><tp:taxon-name><tp:taxon-name-part taxon-name-part-type="genus" reg="Tradescantia">T.</tp:taxon-name-part> <tp:taxon-name-part taxon-name-part-type="species" reg="hirsuticaulis">hirsuticaulis</tp:taxon-name-part></tp:taxon-name></italic> Small, <italic><tp:taxon-name><tp:taxon-name-part taxon-name-part-type="genus" reg="Tradescantia">T.</tp:taxon-name-part> <tp:taxon-name-part taxon-name-part-type="species" reg="hirsutiflora">hirsutiflora</tp:taxon-name-part></tp:taxon-name></italic> Bush, <italic><tp:taxon-name><tp:taxon-name-part taxon-name-part-type="genus" reg="Tradescantia">T.</tp:taxon-name-part> <tp:taxon-name-part taxon-name-part-type="species" reg="humilis">humilis</tp:taxon-name-part></tp:taxon-name></italic> Rose, <italic><tp:taxon-name><tp:taxon-name-part taxon-name-part-type="genus" reg="Tradescantia">T.</tp:taxon-name-part> <tp:taxon-name-part taxon-name-part-type="species" reg="longipes">longipes</tp:taxon-name-part></tp:taxon-name></italic> E.S.Anderson &amp; Woodson, <italic><tp:taxon-name><tp:taxon-name-part taxon-name-part-type="genus" reg="Tradescantia">T.</tp:taxon-name-part> <tp:taxon-name-part taxon-name-part-type="species" reg="monosperma">monosperma</tp:taxon-name-part></tp:taxon-name></italic> Brandegee, <italic><tp:taxon-name><tp:taxon-name-part taxon-name-part-type="genus" reg="Tradescantia">T.</tp:taxon-name-part> <tp:taxon-name-part taxon-name-part-type="species" reg="occidentalis">occidentalis</tp:taxon-name-part></tp:taxon-name></italic> (Britton) Smyth, <italic><tp:taxon-name><tp:taxon-name-part taxon-name-part-type="genus" reg="Tradescantia">T.</tp:taxon-name-part> <tp:taxon-name-part taxon-name-part-type="species" reg="ohiensis">ohiensis</tp:taxon-name-part></tp:taxon-name></italic> Raf., <italic><tp:taxon-name><tp:taxon-name-part taxon-name-part-type="genus" reg="Tradescantia">T.</tp:taxon-name-part> <tp:taxon-name-part taxon-name-part-type="species" reg="ozarkana">ozarkana</tp:taxon-name-part></tp:taxon-name></italic> E.S.Anderson &amp; Woodson, <italic><tp:taxon-name><tp:taxon-name-part taxon-name-part-type="genus" reg="Tradescantia">T.</tp:taxon-name-part> <tp:taxon-name-part taxon-name-part-type="species" reg="pedicellata">pedicellata</tp:taxon-name-part></tp:taxon-name></italic> Celarier, <italic><tp:taxon-name><tp:taxon-name-part taxon-name-part-type="genus" reg="Tradescantia">T.</tp:taxon-name-part> <tp:taxon-name-part taxon-name-part-type="species" reg="pinetorum">pinetorum</tp:taxon-name-part></tp:taxon-name></italic> Greene, <italic><tp:taxon-name><tp:taxon-name-part taxon-name-part-type="genus" reg="Tradescantia">T.</tp:taxon-name-part> <tp:taxon-name-part taxon-name-part-type="species" reg="reverchonii">reverchonii</tp:taxon-name-part></tp:taxon-name></italic> Bush, <italic><tp:taxon-name><tp:taxon-name-part taxon-name-part-type="genus" reg="Tradescantia">T.</tp:taxon-name-part> <tp:taxon-name-part taxon-name-part-type="species" reg="roseolens">roseolens</tp:taxon-name-part></tp:taxon-name></italic> Small, <italic><tp:taxon-name><tp:taxon-name-part taxon-name-part-type="genus" reg="Tradescantia">T.</tp:taxon-name-part> <tp:taxon-name-part taxon-name-part-type="species" reg="stenophylla">stenophylla</tp:taxon-name-part></tp:taxon-name></italic> Brandegee, <italic><tp:taxon-name><tp:taxon-name-part taxon-name-part-type="genus" reg="Tradescantia">T.</tp:taxon-name-part> <tp:taxon-name-part taxon-name-part-type="species" reg="subacaulis">subacaulis</tp:taxon-name-part></tp:taxon-name></italic> Bush, <italic><tp:taxon-name><tp:taxon-name-part taxon-name-part-type="genus" reg="Tradescantia">T.</tp:taxon-name-part> <tp:taxon-name-part taxon-name-part-type="species" reg="subaspera">subaspera</tp:taxon-name-part></tp:taxon-name></italic> Ker Gawl., <italic><tp:taxon-name><tp:taxon-name-part taxon-name-part-type="genus" reg="Tradescantia">T.</tp:taxon-name-part> <tp:taxon-name-part taxon-name-part-type="species" reg="subtilis">subtilis</tp:taxon-name-part></tp:taxon-name></italic> Matuda (= <italic><tp:taxon-name><tp:taxon-name-part taxon-name-part-type="genus" reg="Tradescantia">T.</tp:taxon-name-part> <tp:taxon-name-part taxon-name-part-type="species" reg="maysillesii">maysillesii</tp:taxon-name-part></tp:taxon-name></italic> Matuda), <italic><tp:taxon-name><tp:taxon-name-part taxon-name-part-type="genus" reg="Tradescantia">T.</tp:taxon-name-part> <tp:taxon-name-part taxon-name-part-type="species" reg="tharpii">tharpii</tp:taxon-name-part></tp:taxon-name></italic> E.S.Anderson &amp; Woodson, <italic><tp:taxon-name><tp:taxon-name-part taxon-name-part-type="genus" reg="Tradescantia">T.</tp:taxon-name-part> <tp:taxon-name-part taxon-name-part-type="species" reg="virginiana">virginiana</tp:taxon-name-part></tp:taxon-name></italic> L., and <italic><tp:taxon-name><tp:taxon-name-part taxon-name-part-type="genus" reg="Tradescantia">T.</tp:taxon-name-part> <tp:taxon-name-part taxon-name-part-type="species" reg="wrightii">wrightii</tp:taxon-name-part></tp:taxon-name></italic> Rose &amp; Bush. The species native to the United States have been thoroughly revised by <xref ref-type="bibr" rid="B4">Anderson and Woodson Jr. (1935)</xref>. However, as stated by the authors, the species concentrated in Mexico are still in need of taxonomic revision, and might reveal taxonomic novelties.</p></tp:treatment-sec><tp:treatment-sec sec-type="comments" id="SECID0EVYGK"><title>Comments.</title><p>
            <tp:taxon-name><tp:taxon-name-part taxon-name-part-type="genus" reg="Tradescantia">Tradescantia</tp:taxon-name-part> <tp:taxon-name-part taxon-name-part-type="infraspecific-rank">subg.</tp:taxon-name-part> <tp:taxon-name-part taxon-name-part-type="subgenus" reg="Tradescantia">Tradescantia</tp:taxon-name-part></tp:taxon-name> can be easily differentiated from the remaining subgenera by its grass-like appearance (Fig. <xref ref-type="fig" rid="F14">14 B–D, F</xref>), leaf-sheaths split open at maturity (Fig. <xref ref-type="fig" rid="F14">14E</xref>), linear leaf-blades (Fig. <xref ref-type="fig" rid="F14">14 B–D, F</xref>), pedicels apically non-gibbous (Fig. <xref ref-type="fig" rid="F14">14H, I</xref>), filaments densely bearded with moniliform hairs (Fig. <xref ref-type="fig" rid="F14">14J–L</xref>), and stigmatic papillae restricted to the margins of the stigma (i.e. leaving the stylar canal evident; Fig. <xref ref-type="fig" rid="F14">14N</xref>)). As aforementioned, this subgenus contains the biggest flowers of <italic><tp:taxon-name><tp:taxon-name-part taxon-name-part-type="genus" reg="Tradescantia">Tradescantia</tp:taxon-name-part></tp:taxon-name></italic>, being commonly cultivated all around the world. The group’s taxonomy, ontogeny, cytology, reproductive system, and hybridization were heavily studied by <xref ref-type="bibr" rid="B3">Anderson and Diehl (1932)</xref>, <xref ref-type="bibr" rid="B4">Anderson and Woodson Jr. (1935)</xref>, <xref ref-type="bibr" rid="B5">Anderson (1936a</xref>, <xref ref-type="bibr" rid="B6">1936b</xref>), <xref ref-type="bibr" rid="B7">Anderson and Hubricht (1938)</xref>, <xref ref-type="bibr" rid="B8">Anderson and Sax (1936)</xref>, <xref ref-type="bibr" rid="B19">Celarier (1955)</xref>, <xref ref-type="bibr" rid="B21">Darlington (1929</xref>, <xref ref-type="bibr" rid="B22">1937</xref>), <xref ref-type="bibr" rid="B41">Hubricht and Anderson (1941)</xref>, <xref ref-type="bibr" rid="B54">King (1933)</xref>, <xref ref-type="bibr" rid="B78">Riley (1937)</xref>, <xref ref-type="bibr" rid="B82">Sax and Anderson (1933)</xref>, <xref ref-type="bibr" rid="B83">Sax and Edmonds (1933)</xref>, <xref ref-type="bibr" rid="B84">Sax and Humphrey (1934)</xref>, and <xref ref-type="bibr" rid="B86">Showalter (1938)</xref>. Nonetheless, the group’s taxonomy remains challenging due to the high frequency of hybridization in nature (see references above) and the recent origin of the group, illustrated by the extremely short branches and poorly-resolved internal relationships recovered by <xref ref-type="bibr" rid="B38">Hertweck and Pires (2014)</xref>.</p><fig id="F14" position="float" orientation="portrait"><label>Figure 14.</label><caption><p>
                <tp:taxon-name><tp:taxon-name-part taxon-name-part-type="genus" reg="Tradescantia">Tradescantia</tp:taxon-name-part> <tp:taxon-name-part taxon-name-part-type="authority">L.</tp:taxon-name-part> <tp:taxon-name-part taxon-name-part-type="infraspecific-rank">subg.</tp:taxon-name-part> <tp:taxon-name-part taxon-name-part-type="subgenus" reg="Tradescantia">Tradescantia</tp:taxon-name-part></tp:taxon-name>. <bold>A</bold> tuberous roots of <italic><tp:taxon-name><tp:taxon-name-part taxon-name-part-type="genus" reg="Tradescantia">T.</tp:taxon-name-part> <tp:taxon-name-part taxon-name-part-type="species" reg="ohiensis">ohiensis</tp:taxon-name-part></tp:taxon-name></italic> Raf. <bold>B–D</bold> habit: <bold>B</bold> erect robust habit of <italic><tp:taxon-name><tp:taxon-name-part taxon-name-part-type="genus" reg="Tradescantia">T.</tp:taxon-name-part> <tp:taxon-name-part taxon-name-part-type="species" reg="ohiensis">ohiensis</tp:taxon-name-part></tp:taxon-name></italic> <bold>C</bold> erect delicate habit of <italic><tp:taxon-name><tp:taxon-name-part taxon-name-part-type="genus" reg="Tradescantia">T.</tp:taxon-name-part> <tp:taxon-name-part taxon-name-part-type="species" reg="pinetorum">pinetorum</tp:taxon-name-part></tp:taxon-name></italic> Greene <bold>D</bold> rosette habit of <italic><tp:taxon-name><tp:taxon-name-part taxon-name-part-type="genus" reg="Tradescantia">T.</tp:taxon-name-part> <tp:taxon-name-part taxon-name-part-type="species" reg="longipes">longipes</tp:taxon-name-part></tp:taxon-name></italic> E.S.Anderson &amp; Woodson. <bold>E</bold>, leaf-sheath split at maturity of <italic><tp:taxon-name><tp:taxon-name-part taxon-name-part-type="genus" reg="Tradescantia">T.</tp:taxon-name-part> <tp:taxon-name-part taxon-name-part-type="species" reg="ohiensis">ohiensis</tp:taxon-name-part></tp:taxon-name></italic> <bold>F</bold> detail of the leaf-blade of <italic><tp:taxon-name><tp:taxon-name-part taxon-name-part-type="genus" reg="Tradescantia">T.</tp:taxon-name-part> <tp:taxon-name-part taxon-name-part-type="species" reg="ohiensis">ohiensis</tp:taxon-name-part></tp:taxon-name></italic>, showing the conspicuous secondary veins <bold>G–H</bold> inflorescence: <bold>G</bold> inflorescence of <italic><tp:taxon-name><tp:taxon-name-part taxon-name-part-type="genus" reg="Tradescantia">T.</tp:taxon-name-part> <tp:taxon-name-part taxon-name-part-type="species" reg="ohiensis">ohiensis</tp:taxon-name-part></tp:taxon-name></italic>, showing the saccate cincinni bracts <bold>H</bold> inflorescence of <italic><tp:taxon-name><tp:taxon-name-part taxon-name-part-type="genus" reg="Tradescantia">T.</tp:taxon-name-part> <tp:taxon-name-part taxon-name-part-type="species" reg="virginiana">virginiana</tp:taxon-name-part></tp:taxon-name></italic> L., showing the non-saccate cincinni bracts and densely pubescent bracts, pedicels and sepals <bold>I</bold> floral bud of <italic><tp:taxon-name><tp:taxon-name-part taxon-name-part-type="genus" reg="Tradescantia">T.</tp:taxon-name-part> <tp:taxon-name-part taxon-name-part-type="species" reg="ohiensis">ohiensis</tp:taxon-name-part></tp:taxon-name></italic>, showing the non-gibbous pedicel apex <bold>J–L</bold> flowers: <bold>J</bold> front view of a flower of <italic><tp:taxon-name><tp:taxon-name-part taxon-name-part-type="genus" reg="Tradescantia">T.</tp:taxon-name-part> <tp:taxon-name-part taxon-name-part-type="species" reg="ohiensis">ohiensis</tp:taxon-name-part></tp:taxon-name></italic> <bold>K</bold> front view of a flower of <italic><tp:taxon-name><tp:taxon-name-part taxon-name-part-type="genus" reg="Tradescantia">T.</tp:taxon-name-part> <tp:taxon-name-part taxon-name-part-type="species" reg="pinetorum">pinetorum</tp:taxon-name-part></tp:taxon-name></italic> <bold>L</bold> oblique view of a flower of <italic><tp:taxon-name><tp:taxon-name-part taxon-name-part-type="genus" reg="Tradescantia">T.</tp:taxon-name-part> <tp:taxon-name-part taxon-name-part-type="species" reg="virginiana">virginiana</tp:taxon-name-part></tp:taxon-name></italic> <bold>M</bold> anther of <italic><tp:taxon-name><tp:taxon-name-part taxon-name-part-type="genus" reg="Tradescantia">T.</tp:taxon-name-part> <tp:taxon-name-part taxon-name-part-type="species" reg="ohiensis">ohiensis</tp:taxon-name-part></tp:taxon-name></italic>, showing the quadrangular and slightly curved connective, and the C-shaped anther sacs. <bold>N</bold>, style of <italic><tp:taxon-name><tp:taxon-name-part taxon-name-part-type="genus" reg="Tradescantia">T.</tp:taxon-name-part> <tp:taxon-name-part taxon-name-part-type="species" reg="ohiensis">ohiensis</tp:taxon-name-part></tp:taxon-name></italic>, showing the capitate stigma. <bold>A–B, E–F, H–I, L</bold> by G. Davidse, <bold>C, K</bold> by R.W. Van Devender, <bold>D</bold> by B. Nellums, and <bold>G, J, M–N</bold> by M.O.O. Pellegrini.</p></caption><graphic xmlns:xlink="http://www.w3.org/1999/xlink" xlink:href="phytokeys-89-011-g014.jpg" position="float" orientation="portrait" xlink:type="simple" id="oo_164515.jpg"/></fig><p>
            <xref ref-type="bibr" rid="B44">Hunt (1980)</xref> proposed the distinction of <tp:taxon-name><tp:taxon-name-part taxon-name-part-type="genus" reg="Tradescantia">T.</tp:taxon-name-part> <tp:taxon-name-part taxon-name-part-type="infraspecific-rank">subg.</tp:taxon-name-part> <tp:taxon-name-part taxon-name-part-type="subgenus" reg="Tradescantia">Tradescantia</tp:taxon-name-part> <tp:taxon-name-part taxon-name-part-type="infraspecific-rank">ser.</tp:taxon-name-part> <tp:taxon-name-part taxon-name-part-type="series" reg="Virginianae">Virginianae</tp:taxon-name-part></tp:taxon-name> and <tp:taxon-name><tp:taxon-name-part taxon-name-part-type="genus" reg="Tradescantia">T.</tp:taxon-name-part> <tp:taxon-name-part taxon-name-part-type="infraspecific-rank">subg.</tp:taxon-name-part> <tp:taxon-name-part taxon-name-part-type="subgenus" reg="Tradescantia">Tradescantia</tp:taxon-name-part> <tp:taxon-name-part taxon-name-part-type="infraspecific-rank">ser.</tp:taxon-name-part> <tp:taxon-name-part taxon-name-part-type="series" reg="Tuberosae">Tuberosae</tp:taxon-name-part></tp:taxon-name>, based solely on the degree of thickening of the roots. Nonetheless, <tp:taxon-name><tp:taxon-name-part taxon-name-part-type="genus" reg="Tradescantia">T.</tp:taxon-name-part> <tp:taxon-name-part taxon-name-part-type="infraspecific-rank">subg.</tp:taxon-name-part> <tp:taxon-name-part taxon-name-part-type="subgenus" reg="Tradescantia">Tradescantia</tp:taxon-name-part> <tp:taxon-name-part taxon-name-part-type="infraspecific-rank">ser.</tp:taxon-name-part> <tp:taxon-name-part taxon-name-part-type="series" reg="Virginianae">Virginianae</tp:taxon-name-part></tp:taxon-name> is recovered as non-monophyletic in the present analysis, due to the two species from <tp:taxon-name><tp:taxon-name-part taxon-name-part-type="genus" reg="Tradescantia">T.</tp:taxon-name-part> <tp:taxon-name-part taxon-name-part-type="infraspecific-rank">subg.</tp:taxon-name-part> <tp:taxon-name-part taxon-name-part-type="subgenus" reg="Tradescantia">Tradescantia</tp:taxon-name-part> <tp:taxon-name-part taxon-name-part-type="infraspecific-rank">ser.</tp:taxon-name-part> <tp:taxon-name-part taxon-name-part-type="series" reg="Tuberosae">Tuberosae</tp:taxon-name-part></tp:taxon-name> sampled as nested within it. All species in Core <italic><tp:taxon-name><tp:taxon-name-part taxon-name-part-type="genus" reg="Tradescantia">Tradescantia</tp:taxon-name-part></tp:taxon-name></italic> (including <tp:taxon-name><tp:taxon-name-part taxon-name-part-type="genus" reg="Tradescantia">T.</tp:taxon-name-part> <tp:taxon-name-part taxon-name-part-type="infraspecific-rank">subg.</tp:taxon-name-part> <tp:taxon-name-part taxon-name-part-type="subgenus" reg="Tradescantia">Tradescantia</tp:taxon-name-part></tp:taxon-name>) possess somewhat tuberous roots, and the degree of thickening <!--PageBreak-->seems to be of little phylogenetic relevance. Thus, I chose not to recognized any sections or series in <tp:taxon-name><tp:taxon-name-part taxon-name-part-type="genus" reg="Tradescantia">T.</tp:taxon-name-part> <tp:taxon-name-part taxon-name-part-type="infraspecific-rank">subg.</tp:taxon-name-part> <tp:taxon-name-part taxon-name-part-type="subgenus" reg="Tradescantia">Tradescantia</tp:taxon-name-part></tp:taxon-name>. Furthermore, due to the relatively small size of <italic><tp:taxon-name><tp:taxon-name-part taxon-name-part-type="genus" reg="Tradescantia">Tradescantia</tp:taxon-name-part></tp:taxon-name></italic>, and reduced number of species in each subgenus, the recognition of sections and series in the present infrageneric classification seems unnecessary.</p></tp:treatment-sec><tp:treatment-sec><!--Section generated to contain objects referenced in tp:taxon-treatment.--><fig id="F6" position="float" orientation="portrait"><label>Figure 6.</label><caption><p>Floral morphology of subtribe <tp:taxon-name><tp:taxon-name-part taxon-name-part-type="subtribe">Tradescantiinae</tp:taxon-name-part></tp:taxon-name> <italic>s.l.</italic> <bold>A</bold> <italic><tp:taxon-name><tp:taxon-name-part taxon-name-part-type="genus" reg="Tinantia">Tinantia</tp:taxon-name-part></tp:taxon-name></italic> Scheidw <bold>B</bold> <italic><tp:taxon-name><tp:taxon-name-part taxon-name-part-type="genus" reg="Thyrsanthemum">Thyrsanthemum</tp:taxon-name-part></tp:taxon-name></italic> Pichon <bold>C</bold> <italic><tp:taxon-name><tp:taxon-name-part taxon-name-part-type="genus" reg="Weldenia">Weldenia</tp:taxon-name-part></tp:taxon-name></italic> Schult.f. <bold>D–I</bold> <italic><tp:taxon-name><tp:taxon-name-part taxon-name-part-type="genus" reg="Callisia">Callisia</tp:taxon-name-part></tp:taxon-name></italic> Loefl. <italic>s.l.</italic>: <bold>D</bold> <italic><tp:taxon-name><tp:taxon-name-part taxon-name-part-type="genus" reg="Cuthbertia">Cuthbertia</tp:taxon-name-part></tp:taxon-name></italic> Small <bold>E</bold> <italic><tp:taxon-name><tp:taxon-name-part taxon-name-part-type="genus" reg="Aploleia">Aploleia</tp:taxon-name-part></tp:taxon-name></italic> Raf. (i.e. <tp:taxon-name><tp:taxon-name-part taxon-name-part-type="genus" reg="Callisia">C.</tp:taxon-name-part> <tp:taxon-name-part taxon-name-part-type="infraspecific-rank">sect.</tp:taxon-name-part> <tp:taxon-name-part taxon-name-part-type="section" reg="Leptocallisia">Leptocallisia</tp:taxon-name-part></tp:taxon-name> <italic>s.s.</italic>) <bold>F</bold> <italic><tp:taxon-name><tp:taxon-name-part taxon-name-part-type="genus" reg="Callisia">Callisia</tp:taxon-name-part></tp:taxon-name></italic> <italic>s.s.</italic> (i.e. <tp:taxon-name><tp:taxon-name-part taxon-name-part-type="genus" reg="Callisia">C.</tp:taxon-name-part> <tp:taxon-name-part taxon-name-part-type="infraspecific-rank">sect.</tp:taxon-name-part> <tp:taxon-name-part taxon-name-part-type="section" reg="Callisia">Callisia</tp:taxon-name-part></tp:taxon-name>) <bold>G</bold> <tp:taxon-name><tp:taxon-name-part taxon-name-part-type="genus" reg="Callisia">Callisia</tp:taxon-name-part> <tp:taxon-name-part taxon-name-part-type="infraspecific-rank">sect.</tp:taxon-name-part> <tp:taxon-name-part taxon-name-part-type="section" reg="Brachyphylla">Brachyphylla</tp:taxon-name-part></tp:taxon-name> D.R.Hunt <bold>H</bold> <italic><tp:taxon-name><tp:taxon-name-part taxon-name-part-type="genus" reg="Hadrodemas">Hadrodemas</tp:taxon-name-part></tp:taxon-name></italic> H.E.Moore (i.e. <tp:taxon-name><tp:taxon-name-part taxon-name-part-type="genus" reg="Callisia">C.</tp:taxon-name-part> <tp:taxon-name-part taxon-name-part-type="infraspecific-rank">sect.</tp:taxon-name-part> <tp:taxon-name-part taxon-name-part-type="section" reg="Hadrodemas">Hadrodemas</tp:taxon-name-part></tp:taxon-name>) <bold>I–J</bold> <italic><tp:taxon-name><tp:taxon-name-part taxon-name-part-type="genus" reg="Tripogandra">Tripogandra</tp:taxon-name-part></tp:taxon-name></italic> Raf. <italic>s.l.</italic>: <bold>I</bold> <tp:taxon-name><tp:taxon-name-part taxon-name-part-type="genus" reg="Callisia">Callisia</tp:taxon-name-part> <tp:taxon-name-part taxon-name-part-type="infraspecific-rank">sect.</tp:taxon-name-part> <tp:taxon-name-part taxon-name-part-type="section" reg="Leptocallisia">Leptocallisia</tp:taxon-name-part></tp:taxon-name> <italic>pro parte</italic> <bold>J</bold> <italic><tp:taxon-name><tp:taxon-name-part taxon-name-part-type="genus" reg="Tripogandra">Tripogandra</tp:taxon-name-part></tp:taxon-name></italic> <italic>s.s.</italic> <bold>K–L</bold> <italic><tp:taxon-name><tp:taxon-name-part taxon-name-part-type="genus" reg="Elasis">Elasis</tp:taxon-name-part></tp:taxon-name></italic> D.R.Hunt: <bold>K</bold> <italic><tp:taxon-name><tp:taxon-name-part taxon-name-part-type="genus" reg="Elasis">E.</tp:taxon-name-part> <tp:taxon-name-part taxon-name-part-type="species" reg="hirsuta">hirsuta</tp:taxon-name-part></tp:taxon-name></italic> (Kunth) D.R.Hunt <bold>L</bold> <italic><tp:taxon-name><tp:taxon-name-part taxon-name-part-type="genus" reg="Elasis">E.</tp:taxon-name-part> <tp:taxon-name-part taxon-name-part-type="species" reg="guatemalensis">guatemalensis</tp:taxon-name-part></tp:taxon-name></italic> C.B.Clarke <italic>ex</italic> Donn.Sm.) M.Pell <bold>M</bold> <italic><tp:taxon-name><tp:taxon-name-part taxon-name-part-type="genus" reg="Matudanthus">Matudanthus</tp:taxon-name-part></tp:taxon-name></italic> D.R.Hunt <bold>N</bold> <italic><tp:taxon-name><tp:taxon-name-part taxon-name-part-type="genus" reg="Gibasis">Gibasis</tp:taxon-name-part></tp:taxon-name></italic> Raf. <bold>O–T</bold> <italic><tp:taxon-name><tp:taxon-name-part taxon-name-part-type="genus" reg="Tradescantia">Tradescantia</tp:taxon-name-part></tp:taxon-name></italic> L. emend. M.Pell.: <bold>O</bold> <tp:taxon-name><tp:taxon-name-part taxon-name-part-type="genus" reg="Tradescantia">T.</tp:taxon-name-part> <tp:taxon-name-part taxon-name-part-type="infraspecific-rank">subg.</tp:taxon-name-part> <tp:taxon-name-part taxon-name-part-type="subgenus" reg="Austrotradescantia">Austrotradescantia</tp:taxon-name-part></tp:taxon-name> <bold>P–Q</bold> <tp:taxon-name><tp:taxon-name-part taxon-name-part-type="genus" reg="Tradescantia">T.</tp:taxon-name-part> <tp:taxon-name-part taxon-name-part-type="infraspecific-rank">subg.</tp:taxon-name-part> <tp:taxon-name-part taxon-name-part-type="subgenus" reg="Campelia">Campelia</tp:taxon-name-part></tp:taxon-name> <bold>R</bold> <tp:taxon-name><tp:taxon-name-part taxon-name-part-type="genus" reg="Tradescantia">T.</tp:taxon-name-part> <tp:taxon-name-part taxon-name-part-type="infraspecific-rank">subg.</tp:taxon-name-part> <tp:taxon-name-part taxon-name-part-type="subgenus" reg="Mandonia">Mandonia</tp:taxon-name-part></tp:taxon-name> <bold>S</bold> <tp:taxon-name><tp:taxon-name-part taxon-name-part-type="genus" reg="Tradescantia">T.</tp:taxon-name-part> <tp:taxon-name-part taxon-name-part-type="infraspecific-rank">subg.</tp:taxon-name-part> <tp:taxon-name-part taxon-name-part-type="subgenus" reg="Setcreasea">Setcreasea</tp:taxon-name-part></tp:taxon-name> <bold>T</bold> <tp:taxon-name><tp:taxon-name-part taxon-name-part-type="genus" reg="Tradescantia">T.</tp:taxon-name-part> <tp:taxon-name-part taxon-name-part-type="infraspecific-rank">subg.</tp:taxon-name-part> <tp:taxon-name-part taxon-name-part-type="subgenus" reg="Tradescantia">Tradescantia</tp:taxon-name-part></tp:taxon-name>. <bold>A</bold> by E. Barbier, <bold>B, L, P</bold> by P. Acevedo-Rodriguez, <bold>C</bold> by S. Cross, <bold>D</bold> by D. Rankin, <bold>E</bold> by J. Amith, <bold>F, J, N–O, Q–T</bold> by M.O.O. Pellegrini, <bold>G</bold> by S. Eduardo, <bold>H</bold> by C. Willemsen, <bold>I</bold> by B.E. Hammel, <bold>K</bold> by A. Kay, and <bold>M</bold> by A. Garcia Mendoza.</p></caption><graphic xmlns:xlink="http://www.w3.org/1999/xlink" xlink:href="phytokeys-89-011-g006.jpg" position="float" orientation="portrait" xlink:type="simple" id="oo_164505.jpg"/></fig><fig id="F11" position="float" orientation="portrait"><label>Figure 11.</label><caption><p>Distribution of <tp:taxon-name><tp:taxon-name-part taxon-name-part-type="genus" reg="Tradescantia">Tradescantia</tp:taxon-name-part> <tp:taxon-name-part taxon-name-part-type="infraspecific-rank">subg.</tp:taxon-name-part> <tp:taxon-name-part taxon-name-part-type="subgenus" reg="Mandonia">Mandonia</tp:taxon-name-part></tp:taxon-name> (D.R.Hunt) M.Pell. in yellow, of <tp:taxon-name><tp:taxon-name-part taxon-name-part-type="genus" reg="Tradescantia">T.</tp:taxon-name-part> <tp:taxon-name-part taxon-name-part-type="infraspecific-rank">subg.</tp:taxon-name-part> <tp:taxon-name-part taxon-name-part-type="subgenus" reg="Setcreasea">Setcreasea</tp:taxon-name-part></tp:taxon-name> (K.Schum. &amp; Sydow) M.Pell. in green, and <tp:taxon-name><tp:taxon-name-part taxon-name-part-type="genus" reg="Tradescantia">Tradescantia</tp:taxon-name-part> <tp:taxon-name-part taxon-name-part-type="authority">L.</tp:taxon-name-part> <tp:taxon-name-part taxon-name-part-type="infraspecific-rank">subg.</tp:taxon-name-part> <tp:taxon-name-part taxon-name-part-type="subgenus" reg="Tradescantia">Tradescantia</tp:taxon-name-part></tp:taxon-name> in pink.</p></caption><graphic xmlns:xlink="http://www.w3.org/1999/xlink" xlink:href="phytokeys-89-011-g011.jpg" position="float" orientation="portrait" xlink:type="simple" id="oo_164511.jpg"/></fig></tp:treatment-sec><ref-list><ref id="B44"><mixed-citation xmlns:xlink="http://www.w3.org/1999/xlink" xlink:type="simple">
          <person-group><name name-style="western"><surname>Hunt</surname><given-names>DR</given-names></name></person-group> (<year>1980</year>) <article-title>Sections and series in <italic><tp:taxon-name><tp:taxon-name-part taxon-name-part-type="genus">Tradescantia</tp:taxon-name-part></tp:taxon-name></italic>. In: American <tp:taxon-name><tp:taxon-name-part taxon-name-part-type="family">Commelinaceae</tp:taxon-name-part></tp:taxon-name>, vol. IX. Kew Bull.</article-title> <volume>35</volume>(<issue>2</issue>): <fpage>437</fpage>–<lpage>422</lpage>. <ext-link xlink:type="simple" ext-link-type="doi" xlink:href="10.2307/4114596">https://doi.org/10.2307/4114596</ext-link></mixed-citation></ref><ref id="B4"><mixed-citation xmlns:xlink="http://www.w3.org/1999/xlink" xlink:type="simple">
          <person-group><name name-style="western"><surname>Anderson</surname><given-names>ES</given-names></name><name name-style="western"><surname>Woodson Jr.</surname><given-names>RE</given-names></name></person-group> (<year>1935</year>) <article-title>The species of <italic><tp:taxon-name><tp:taxon-name-part taxon-name-part-type="genus">Tradescantia</tp:taxon-name-part></tp:taxon-name></italic> indigenous to the United States. Contr. Arnold Arbor.</article-title> <volume>9</volume>: <fpage>1</fpage>–<lpage>132</lpage>.</mixed-citation></ref><ref id="B3"><mixed-citation xmlns:xlink="http://www.w3.org/1999/xlink" xlink:type="simple">
          <person-group><name name-style="western"><surname>Anderson</surname><given-names>ES</given-names></name><name name-style="western"><surname>Diehl</surname><given-names>DG</given-names></name></person-group> (<year>1932</year>) <article-title>Contributions to the <italic><tp:taxon-name><tp:taxon-name-part taxon-name-part-type="genus">Tradescantia</tp:taxon-name-part></tp:taxon-name></italic> problem. Jour. Arnold Arb.</article-title> <volume>13</volume>: <fpage>213</fpage>–<lpage>231</lpage>.</mixed-citation></ref><ref id="B5"><mixed-citation xmlns:xlink="http://www.w3.org/1999/xlink" xlink:type="simple">
          <person-group><name name-style="western"><surname>Anderson</surname><given-names>ES</given-names></name></person-group> (<year>1936a</year>) <article-title>A morphological comparison of triploid and tetraploid interspecific hybrids in <italic><tp:taxon-name><tp:taxon-name-part taxon-name-part-type="genus">Tradescantia</tp:taxon-name-part></tp:taxon-name></italic>.</article-title> <source>Genetics</source> <volume>21</volume>: <fpage>61</fpage>–<lpage>65</lpage>.</mixed-citation></ref><ref id="B6"><mixed-citation xmlns:xlink="http://www.w3.org/1999/xlink" xlink:type="simple">
          <person-group><name name-style="western"><surname>Anderson</surname><given-names>ES</given-names></name></person-group> (<year>1936b</year>) <article-title>Hybridization in American <italic><tp:taxon-name><tp:taxon-name-part taxon-name-part-type="genus">Tradescantia</tp:taxon-name-part></tp:taxon-name></italic>. I. A method for measuring species hybrids. II. Hybridization between <italic><tp:taxon-name><tp:taxon-name-part taxon-name-part-type="genus">T.</tp:taxon-name-part> <tp:taxon-name-part taxon-name-part-type="species">virginiana</tp:taxon-name-part></tp:taxon-name></italic> and <italic><tp:taxon-name><tp:taxon-name-part taxon-name-part-type="genus">T.</tp:taxon-name-part> <tp:taxon-name-part taxon-name-part-type="species">canaliculata</tp:taxon-name-part></tp:taxon-name></italic>. Annals Missouri Bot. Gard.</article-title> <volume>23</volume>: <fpage>511</fpage>–<lpage>525</lpage>. <ext-link xlink:type="simple" ext-link-type="doi" xlink:href="10.2307/2394165">https://doi.org/10.2307/2394165</ext-link></mixed-citation></ref><ref id="B7"><mixed-citation xmlns:xlink="http://www.w3.org/1999/xlink" xlink:type="simple">
          <person-group><name name-style="western"><surname>Anderson</surname><given-names>ES</given-names></name><name name-style="western"><surname>Hubricht</surname><given-names>L</given-names></name></person-group> (<year>1938</year>) <article-title>Hybridization in <italic><tp:taxon-name><tp:taxon-name-part taxon-name-part-type="genus">Tradescantia</tp:taxon-name-part></tp:taxon-name></italic> III. The Evidence for introgressive Hybridization.</article-title> <source>American Journal of Botany</source> <volume>25</volume>(<issue>5</issue>): <fpage>396</fpage>–<lpage>402</lpage>. <ext-link xlink:type="simple" ext-link-type="doi" xlink:href="10.2307/2436413">https://doi.org/10.2307/2436413</ext-link></mixed-citation></ref><ref id="B8"><mixed-citation xmlns:xlink="http://www.w3.org/1999/xlink" xlink:type="simple">
          <person-group><name name-style="western"><surname>Anderson</surname><given-names>ES</given-names></name><name name-style="western"><surname>Sax</surname><given-names>K</given-names></name></person-group> (<year>1936</year>) <article-title>A cytological monograph of the American species of <italic><tp:taxon-name><tp:taxon-name-part taxon-name-part-type="genus">Tradescantia</tp:taxon-name-part></tp:taxon-name></italic>. Bot. Gaz.</article-title> <volume>97</volume>: <fpage>433</fpage>–<lpage>476</lpage>. <ext-link xlink:type="simple" ext-link-type="doi" xlink:href="10.1086/334582">https://doi.org/10.1086/334582</ext-link></mixed-citation></ref><ref id="B19"><mixed-citation xmlns:xlink="http://www.w3.org/1999/xlink" xlink:type="simple">
          <person-group><name name-style="western"><surname>Celarier</surname><given-names>RP</given-names></name></person-group> (<year>1955</year>) <article-title>Cytology of <tp:taxon-name><tp:taxon-name-part taxon-name-part-type="tribe">Tradescantieae</tp:taxon-name-part></tp:taxon-name>.</article-title> <source>Bulletin of the Torrey Botanical Club</source> <volume>82</volume>(<issue>1</issue>): <fpage>30</fpage>–<lpage>38</lpage>. <ext-link xlink:type="simple" ext-link-type="doi" xlink:href="10.2307/2482392">https://doi.org/10.2307/2482392</ext-link></mixed-citation></ref><ref id="B21"><mixed-citation xmlns:xlink="http://www.w3.org/1999/xlink" xlink:type="simple">
          <person-group><name name-style="western"><surname>Darlington</surname><given-names>CD</given-names></name></person-group> (<year>1929</year>) <article-title>Chromosome behavior and structural hybridity the in the <tp:taxon-name><tp:taxon-name-part taxon-name-part-type="tribe">Tradescantieae</tp:taxon-name-part></tp:taxon-name>. Jour. Gen.</article-title> <volume>21</volume>: <fpage>207</fpage>–<lpage>286</lpage>. <ext-link xlink:type="simple" ext-link-type="doi" xlink:href="10.1007/BF02984208">https://doi.org/10.1007/BF02984208</ext-link></mixed-citation></ref><ref id="B22"><mixed-citation xmlns:xlink="http://www.w3.org/1999/xlink" xlink:type="simple">
          <person-group><name name-style="western"><surname>Darlington</surname><given-names>CD</given-names></name></person-group> (<year>1937</year>) <article-title>Chromosome behavior and structural hybridity in the <tp:taxon-name><tp:taxon-name-part taxon-name-part-type="tribe">Tradescantieae</tp:taxon-name-part></tp:taxon-name>. II. Jour.</article-title> <source>Genetics</source> <volume>35</volume>: <fpage>259</fpage>–<lpage>280</lpage>. <ext-link xlink:type="simple" ext-link-type="doi" xlink:href="10.1007/BF02982353">https://doi.org/10.1007/BF02982353</ext-link></mixed-citation></ref><ref id="B41"><mixed-citation xmlns:xlink="http://www.w3.org/1999/xlink" xlink:type="simple">
          <person-group><name name-style="western"><surname>Hubricht</surname><given-names>L</given-names></name><name name-style="western"><surname>Anderson</surname><given-names>ES</given-names></name></person-group> (<year>1941</year>) Vicinism in <italic><tp:taxon-name><tp:taxon-name-part taxon-name-part-type="genus">Tradescantia</tp:taxon-name-part></tp:taxon-name></italic>. American Journal of Botany 28(10): 957. <ext-link xlink:type="simple" ext-link-type="doi" xlink:href="10.2307/2436877">https://doi.org/10.2307/2436877</ext-link></mixed-citation></ref><ref id="B54"><mixed-citation xmlns:xlink="http://www.w3.org/1999/xlink" xlink:type="simple">
          <person-group><name name-style="western"><surname>King</surname><given-names>E</given-names></name></person-group> (<year>1933</year>) <article-title>Chromosome behavior in a triploid <italic><tp:taxon-name><tp:taxon-name-part taxon-name-part-type="genus">Tradescantia</tp:taxon-name-part></tp:taxon-name></italic>. Jour. Hered.</article-title> <volume>24</volume>: <fpage>252</fpage>–<lpage>256</lpage>. <ext-link xlink:type="simple" ext-link-type="doi" xlink:href="10.1093/oxfordjournals.jhered.a103793">https://doi.org/10.1093/oxfordjournals.jhered.a103793</ext-link></mixed-citation></ref><ref id="B78"><mixed-citation xmlns:xlink="http://www.w3.org/1999/xlink" xlink:type="simple">
          <person-group><name name-style="western"><surname>Riley</surname><given-names>HP</given-names></name></person-group> (<year>1937</year>) <article-title>Hybridization in a colony of <italic><tp:taxon-name><tp:taxon-name-part taxon-name-part-type="genus">Tradescantia</tp:taxon-name-part></tp:taxon-name></italic>.</article-title> <source>Genetics</source> <volume>22</volume>: <fpage>206</fpage>–<lpage>207</lpage>.</mixed-citation></ref><ref id="B82"><mixed-citation xmlns:xlink="http://www.w3.org/1999/xlink" xlink:type="simple">
          <person-group><name name-style="western"><surname>Sax</surname><given-names>K</given-names></name><name name-style="western"><surname>Anderson</surname><given-names>ES</given-names></name></person-group> (<year>1933</year>) <article-title>Segmental interchange in chromosomes of <italic><tp:taxon-name><tp:taxon-name-part taxon-name-part-type="genus">Tradescantia</tp:taxon-name-part></tp:taxon-name></italic>.</article-title> <source>Genetics</source> <volume>18</volume>: <fpage>53</fpage>–<lpage>67</lpage>.</mixed-citation></ref><ref id="B83"><mixed-citation xmlns:xlink="http://www.w3.org/1999/xlink" xlink:type="simple">
          <person-group><name name-style="western"><surname>Sax</surname><given-names>K</given-names></name><name name-style="western"><surname>Edmonds</surname><given-names>HW</given-names></name></person-group> (<year>1933</year>) Development of the male gametophyte in <italic><tp:taxon-name><tp:taxon-name-part taxon-name-part-type="genus">Tradescantia</tp:taxon-name-part></tp:taxon-name></italic>. Bot. Gaz. 95: I56–163. <ext-link xlink:type="simple" ext-link-type="doi" xlink:href="10.1086/334371">https://doi.org/10.1086/334371</ext-link></mixed-citation></ref><ref id="B84"><mixed-citation xmlns:xlink="http://www.w3.org/1999/xlink" xlink:type="simple">
          <person-group><name name-style="western"><surname>Sax</surname><given-names>K</given-names></name><name name-style="western"><surname>Humphrey</surname><given-names>LM</given-names></name></person-group> (<year>1934</year>) <article-title>Structure of meiotic chromosomes in microsporogenesis of <italic><tp:taxon-name><tp:taxon-name-part taxon-name-part-type="genus">Tradescantia</tp:taxon-name-part></tp:taxon-name></italic>. Bot. Gaz.</article-title> <volume>96</volume>: <fpage>353</fpage>–<lpage>362</lpage>. <ext-link xlink:type="simple" ext-link-type="doi" xlink:href="10.1086/334476">https://doi.org/10.1086/334476</ext-link></mixed-citation></ref><ref id="B86"><mixed-citation xmlns:xlink="http://www.w3.org/1999/xlink" xlink:type="simple">
          <person-group><name name-style="western"><surname>Showalter</surname><given-names>HM</given-names></name></person-group> (<year>1938</year>) <article-title>The distribution of <italic><tp:taxon-name><tp:taxon-name-part taxon-name-part-type="genus">Tradescantia</tp:taxon-name-part></tp:taxon-name></italic> in the eastern Tennessee region. Jour. Tenn. Acad. Sci.</article-title> <volume>13</volume>: <fpage>253</fpage>–<lpage>258</lpage>.</mixed-citation></ref><ref id="B38"><mixed-citation xmlns:xlink="http://www.w3.org/1999/xlink" xlink:type="simple">
          <person-group><name name-style="western"><surname>Hertweck</surname><given-names>KL</given-names></name><name name-style="western"><surname>Pires</surname><given-names>JC</given-names></name></person-group> (<year>2014</year>) <article-title>Systematics and evolution of inflorescence structure in the <italic><tp:taxon-name><tp:taxon-name-part taxon-name-part-type="genus">Tradescantia</tp:taxon-name-part></tp:taxon-name></italic> alliance (<tp:taxon-name><tp:taxon-name-part taxon-name-part-type="family">Commelinaceae</tp:taxon-name-part></tp:taxon-name>).</article-title> <source>Systematic Botany</source> <volume>39</volume>(<issue>1</issue>): <fpage>105</fpage>–<lpage>116</lpage>. <ext-link xlink:type="simple" ext-link-type="doi" xlink:href="10.1600/036364414X677991">https://doi.org/10.1600/036364414X677991</ext-link></mixed-citation></ref></ref-list></tp:taxon-treatment>
